# Supplementary material for: Quantitative Comparison of the Light-to-Heat Conversion Efficiency in Nanomaterials Suitable for Photothermal Therapy
Source: ACS Appl Mater Interfaces. 2022 Jul 18;14(29):33555–66. doi: 10.1021/acsami.2c08013 (PMC9335407; doi:10.1021/acsami.2c08013)
Supplement: Supplementary file 2 — am2c08013_si_002.xlsx [file am2c08013_si_002.xlsx]

## Sheet: Instruction
	1. Install Solver add-on
	2. Paste the data from thermal imaging camera to "Background corr" worksheet
	3. Go to "fit of data" worksheet
	4. Open Solver (picture on the right)
	5. Select options as presented in the picture below
	6. Repeat 2-5 for reference file (worksheets Background corr(H2O), fit of data (H2O))
	7. Insert data from power meter to "transmittance" worksheet
	8. Open ImageJ and paste image of the droplet
	9. Click Analize -> Set measurement, then tick "fit ellipse"
	10. Set scale
	11. Select the ellipse that fit the droplet
	12. Press ctrl+M and read major and minor value, insert them into droplet volume worksheet
	13. Draw a line droplet diameter
	14. Press ctrl+M
	15. Copy the obtained data to the droplet volume worksheet
	16. Go to "HCE calc" worksheet
	17. Insert the laser power from calibration measurement (without sample and optional lenses)
	18. Insert concentration of sample
	19. Read iHCE and eHCE values

## Sheet: Background corr
Initial		of droplet	23.9434
temperatures		of background	24.2259
	CuS@GSH sample
	806 nm
Insert data below
	mean droplet temperature	mean background temperature			temperature correction				selection of increase part
time (s)	El1.mean	Bx1 mean			ΔT				ΔT
0	23.9453	24.2254			0.00243597			30.8	0.010726
0.2	23.9599	24.2457			-0.00325403			30.9	0.022936
0.2	23.955	24.2334			0.00419597			31	0.015196
0.3	23.9598	24.2376			0.00469597			31.1	0.025506
0.5	23.9553	24.2227			0.015156			31.2	0.029036
0.5	23.9455	24.2068			0.021186			31.3	0.021006
0.6	23.9642	24.2056			0.041146			31.5	0.037626
0.7	23.9489	24.1924			0.039116			31.5	0.023416
0.8	23.9526	24.2158			0.019386			31.6	0.043426
0.9	23.9449	24.2229			0.00456597			31.7	0.048476
1	23.9364	24.2169			0.00203597			31.8	0.036826
1.2	23.9445	24.2115			0.015546			31.9	0.055806
1.2	23.9323	24.1906			0.024266			32	0.066896
1.3	23.9486	24.2125			0.018586			32.1	0.074086
1.5	23.928	24.1902			0.020386			32.2	0.095186
1.5	23.9337	24.2268			-0.010564			32.3	0.084726
1.6	23.9322	24.208			0.00675597			32.5	0.111056
1.8	23.9336	24.1998			0.016326			32.5	0.112116
1.8	23.9261	24.21			-0.00145403			32.6	0.116066
1.9	23.9335	24.213			0.00306597			32.7	0.126116
2	23.9354	24.2087			0.00926597			32.8	0.122166
2.2	23.9221	24.1853			0.019396			32.9	0.126996
2.2	23.9306	24.1932			0.019966			33	0.152696
2.3	23.9239	24.2145			-0.00810403			33.1	0.172336
2.5	23.9336	24.2106			0.00548597			33.2	0.148936
2.5	23.9475	24.2462			-0.016134			33.3	0.145046
2.6	23.9533	24.226			0.00983597			33.5	0.156316
2.8	24	24.2718			0.010716			33.5	0.160936
2.8	23.992	24.2664			0.00807597			33.6	0.163696
2.9	23.9727	24.2463			0.00897597			33.7	0.153026
3	23.9729	24.2526			0.00280597			33.8	0.175096
3.2	23.9538	24.2357			0.000585972			33.9	0.170326
3.2	23.9564	24.2458			-0.00690403			34	0.173996
3.3	23.9516	24.2274			0.00671597			34.1	0.210616
3.5	23.9641	24.228			0.018596			34.2	0.212036
3.5	23.9792	24.2501			0.011636			34.3	0.221506
3.6	23.979	24.2286			0.032966			34.4	0.242056
3.7	23.9609	24.2324			0.011026			34.5	0.240726
3.8	23.9471	24.2376			-0.00795403			34.6	0.262866
3.9	23.9363	24.1935			0.025266			34.8	0.262136
4	23.9421	24.2228			0.00180597			34.8	0.270936
4.1	23.9474	24.2206			0.00929597			34.9	0.263126
4.2	23.9673	24.2423			0.00751597			35.1	0.267066
4.3	23.9441	24.2292			-0.00250403			35.1	0.286806
4.5	23.955	24.2402			-0.00272403			35.2	0.295406
4.6	23.9653	24.2421			0.00571597			35.3	0.281656
4.8	23.9816	24.2441			0.020046			35.5	0.302406
4.9	23.9891	24.2385			0.033116			35.5	0.297256
4.9	24.0047	24.2828			0.00446597			35.6	0.299086
5	24.018	24.2723			0.028256			35.7	0.308646
5.2	23.9954	24.2596			0.018326			35.8	0.306756
5.2	23.9792	24.2431			0.018566			35.9	0.332686
5.3	23.9906	24.2618			0.011316			36	0.331326
5.5	23.9869	24.2607			0.00873597			36.1	0.328986
5.5	23.9916	24.2714			0.00268597			36.2	0.346936
5.6	23.9963	24.2739			0.00496597			36.3	0.359086
5.7	24.0062	24.2747			0.014096			36.5	0.381156
5.8	23.99	24.2843			-0.011794			36.5	0.342556
5.9	24.0024	24.2724			0.012506			36.6	0.362066
6	24.0049	24.2781			0.00934597			36.8	0.371966
6.1	24.0032	24.2849			0.000835972			36.8	0.370856
6.2	24.0169	24.2782			0.021236			36.9	0.372126
6.3	24.0197	24.2861			0.016176			37	0.393216
6.5	24.0052	24.287			0.000645972			37.1	0.403926
6.5	24.0131	24.2854			0.010166			37.2	0.425446
6.6	23.9943	24.258			0.018836			37.3	0.413466
6.7	23.9858	24.2562			0.012126			37.5	0.412536
6.8	23.9562	24.2211			0.017656			37.5	0.414036
6.9	23.9469	24.2082			0.021206			37.6	0.427186
7	23.9402	24.2181			0.00467597			37.8	0.418706
7.1	23.9431	24.224			0.00166597			37.8	0.443086
7.2	23.9551	24.2297			0.00787597			37.9	0.444626
7.3	23.9387	24.2142			0.00706597			38	0.440646
7.4	23.9157	24.208			-0.00975403			38.1	0.458176
7.5	23.9449	24.2272			0.000265972			38.2	0.478596
7.6	23.9553	24.2326			0.00526597			38.3	0.474976
7.8	23.9591	24.2422			-0.000574028			38.4	0.468276
7.8	23.9504	24.2275			0.00546597			38.5	0.486276
7.9	23.9375	24.2457			-0.025664			38.6	0.473526
8	23.9328	24.24			-0.024604			38.8	0.476516
8.1	23.9155	24.2242			-0.026184			38.8	0.500136
8.2	23.9252	24.2211			-0.013394			38.9	0.468936
8.3	23.929	24.2277			-0.016214			39	0.526486
8.4	23.9357	24.2355			-0.017204			39.1	0.519816
8.5	23.9478	24.2531			-0.022694			39.2	0.504506
8.6	23.9677	24.2697			-0.019474			39.3	0.501926
8.7	23.9697	24.2739			-0.021624			39.4	0.522326
8.8	23.951	24.256			-0.022554			39.5	0.536356
8.9	23.9502	24.2379			-0.00515403			39.6	0.536666
9	23.9402	24.2387			-0.015974			39.7	0.517886
9.1	23.952	24.2233			0.011296			39.8	0.523696
9.2	23.9203	24.2046			-0.00178403			39.9	0.549156
9.3	23.9189	24.2063			-0.00484403			40	0.556286
9.5	23.9395	24.2271			-0.00506403			40.1	0.549306
9.5	23.9225	24.2068			-0.00176403			40.2	0.568966
9.6	23.9151	24.2009			-0.00319403			40.3	0.573336
9.8	23.9163	24.2144			-0.015554			40.5	0.573106
9.8	23.917	24.207			-0.00744403			40.5	0.572476
9.9	23.9252	24.2162			-0.00849403			40.6	0.570546
10	23.9209	24.2139			-0.010414			40.8	0.576446
10.1	23.9036	24.2166			-0.030454			40.8	0.599016
10.2	23.9186	24.2006			0.000565972			40.9	0.588116
10.3	23.9157	24.2175			-0.019284			41	0.604516
10.5	23.907	24.1871			0.00244597			41.1	0.597456
10.5	23.9222	24.1985			0.00628597			41.2	0.611826
10.6	23.9363	24.1973			0.021466			41.3	0.595076
10.7	23.9283	24.214			-0.00321403			41.5	0.592546
10.8	23.967	24.2448			0.00480597			41.5	0.633146
10.9	23.9531	24.2523			-0.016704			41.6	0.623656
11	23.9636	24.2361			0.010036			41.7	0.634026
11.1	23.9711	24.2483			0.00527597			41.8	0.646296
11.2	23.9575	24.2468			-0.00678403			41.9	0.652256
11.3	23.9373	24.2295			-0.00972403			42	0.663756
11.5	23.9045	24.1997			-0.012674			42.1	0.633936
11.5	23.9261	24.2154			-0.00676403			42.2	0.645206
11.6	23.9221	24.2151			-0.010464			42.3	0.684176
11.8	23.9168	24.2069			-0.00755403			42.5	0.683676
11.8	23.9293	24.2188			-0.00696403			42.5	0.675226
11.9	23.909	24.2073			-0.015754			42.6	0.680256
12	23.9218	24.2365			-0.032134			42.7	0.669486
12.1	23.9276	24.2314			-0.021294			42.8	0.671336
12.2	23.931	24.2257			-0.012194			42.9	0.690836
12.3	23.9065	24.2173			-0.028294			43	0.705636
12.4	23.9281	24.2202			-0.00950403			43.1	0.692346
12.5	23.9308	24.1979			0.015516			43.2	0.701816
12.6	23.9361	24.2148			0.00386597			43.3	0.694526
12.7	23.9265	24.2118			-0.00272403			43.5	0.711926
12.8	23.9297	24.21			0.00226597			43.5	0.717496
12.9	23.9144	24.201			-0.00413403			43.6	0.739636
13	23.9171	24.187			0.012636			43.8	0.740316
13.1	23.9018	24.1959			-0.011494			43.8	0.732306
13.2	23.9179	24.1913			0.00908597			43.9	0.736806
13.3	23.9288	24.2054			0.00600597			44	0.728916
13.5	23.942	24.2176			0.00697597			44.2	0.743206
13.5	23.9231	24.2132			-0.00758403			44.2	0.743756
13.6	23.9359	24.2078			0.010606			44.3	0.751886
13.8	23.9278	24.213			-0.00269403			44.5	0.751386
13.8	23.9145	24.2087			-0.011714			44.5	0.763776
13.9	23.8977	24.1979			-0.017684			44.6	0.781046
14	23.8842	24.1793			-0.012604			44.8	0.788386
14.1	23.9147	24.2129			-0.015664			44.8	0.791406
14.2	23.9076	24.1849			0.00526597			44.9	0.774256
14.3	23.9133	24.2047			-0.00889403			45	0.796046
14.4	23.9218	24.1956			0.00879597			45.1	0.800556
14.5	23.9222	24.2224			-0.017684			45.2	0.811316
14.6	23.9038	24.205			-0.018644			45.3	0.795966
14.8	23.9118	24.2128			-0.018494			46.5	0.810516
14.8	23.9204	24.2213			-0.018294			46.6	0.831116
14.9	23.9319	24.2461			-0.031624			46.7	0.818356
15	23.9111	24.2103			-0.016684			46.8	0.847096
15.1	23.9044	24.1916			-0.00467403			46.9	0.858766
15.2	23.894	24.1795			-0.00296403			47	0.852626
15.3	23.9105	24.2017			-0.00868403			47.1	0.836786
15.4	23.9073	24.2148			-0.024994			47.2	0.831136
15.5	23.9211	24.2211			-0.017464			47.3	0.866716
15.6	23.9302	24.2059			0.00681597			47.4	0.876126
15.8	23.9417	24.2142			0.010066			47.5	0.874116
15.8	23.9314	24.1857			0.028266			47.6	0.862866
15.9	23.9417	24.2227			0.00161597			47.8	0.864666
16	23.926	24.1986			0.00997597			47.8	0.847526
16.1	23.9597	24.2334			0.00891597			47.9	0.865636
16.2	23.9321	24.2115			0.00318597			48.1	0.866836
16.3	23.9424	24.2307			-0.00576403			48.1	0.879196
16.4	23.9292	24.2069			0.00488597			48.2	0.889066
16.5	23.9161	24.2127			-0.014074			48.3	0.885396
16.6	23.9191	24.1948			0.00685597			48.4	0.900686
16.7	23.9297	24.2115			0.000715972			48.5	0.920866
16.8	23.9249	24.1962			0.011316			48.6	0.885166
16.9	23.9516	24.2227			0.011426			48.8	0.884516
17	23.9631	24.2366			0.00909597			48.8	0.904206
17.1	23.9598	24.2521			-0.00973403			48.9	0.915446
17.2	23.9576	24.24			0.000155972			49	0.916096
17.3	23.9291	24.224			-0.012424			49.1	0.902796
17.4	23.9425	24.2198			0.00521597			49.2	0.910186
17.5	23.934	24.2072			0.00933597			49.3	0.917366
17.6	23.9231	24.2186			-0.013034			49.4	0.921936
17.8	23.9336	24.2169			-0.000734028			49.5	0.938006
17.8	23.9574	24.2589			-0.019004			49.6	0.933166
17.9	23.9573	24.2442			-0.00432403			49.7	0.936646
18	23.9664	24.244			0.00493597			49.8	0.937376
18.2	23.9815	24.2503			0.013706			49.9	0.948176
18.2	23.9858	24.2589			0.00949597			50.1	0.931726
18.3	23.9631	24.2589			-0.013274			50.1	0.950006
18.5	23.9549	24.2403			-0.00284403			50.2	0.969086
18.5	23.9578	24.2433			-0.00303403			50.3	0.949746
18.6	23.9702	24.2364			0.016396			50.4	0.955136
18.7	23.9713	24.2212			0.032556			50.5	0.952716
18.8	23.9618	24.2237			0.020616			50.6	0.933046
18.9	23.9714	24.2177			0.036176			50.7	0.928426
19	23.9601	24.2322			0.010376			50.8	0.937776
19.1	23.9513	24.2249			0.00895597			50.9	0.959196
19.2	23.9358	24.2165			0.00180597			51	0.975376
19.3	23.945	24.2116			0.015956			51.1	0.994776
19.5	23.9435	24.2285			-0.00253403			51.2	0.984826
19.5	23.9242	24.2084			-0.00162403			51.3	0.992846
19.6	23.9343	24.2169			-9.40278e-05			51.4	0.993956
19.8	23.9385	24.2295			-0.00840403			51.5	1.00782
19.8	23.9304	24.2168			-0.00389403			51.6	0.993326
19.9	23.9361	24.2067			0.011876			51.8	0.984706
20	23.9516	24.2204			0.013666			51.8	0.994076
20.1	23.9435	24.2162			0.00982597			51.9	1.0052
20.2	23.9452	24.2231			0.00457597			52	1.01084
20.3	23.9274	24.1858			0.024156			52.1	1.00072
20.5	23.9127	24.2064			-0.011154			52.2	1.0052
20.5	23.9136	24.2089			-0.012714			52.3	1.0145
20.6	23.8735	24.1769			-0.020914			52.4	1.0317
20.8	23.873	24.1765			-0.020934			52.5	1.02818
20.9	23.8697	24.1615			-0.00928403			52.6	1.02586
20.9	23.8936	24.1748			0.00132597			52.7	1.02029
21	23.9306	24.2205			-0.00739403			52.8	1.0129
21.1	23.9466	24.2205			0.00862597			52.9	1.04028
21.2	23.9368	24.2129			0.00649597			53.1	1.02927
21.3	23.9357	24.2217			-0.00346403			53.1	1.04203
21.5	23.9278	24.2274			-0.017124			53.2	1.05205
21.5	23.9559	24.2349			0.00355597			53.3	1.0631
21.6	23.9288	24.226			-0.014734			53.4	1.04573
21.8	23.9298	24.2222			-0.00983403			53.5	1.04458
21.8	23.9371	24.2175			0.00211597			53.6	1.02893
21.9	23.9415	24.213			0.011086			53.7	1.03054
22	23.9225	24.2141			-0.00899403			53.8	1.05802
22.1	23.9416	24.2266			-0.00245403			53.9	1.04827
22.2	23.9308	24.2167			-0.00328403			54	1.05706
22.3	23.9262	24.2121			-0.00332403			54.1	1.06019
22.4	23.9302	24.2301			-0.017404			54.2	1.05858
22.5	23.9182	24.2186			-0.017834			54.3	1.06858
22.6	23.9154	24.2264			-0.028514			54.4	1.0581
22.8	23.9209	24.2137			-0.010224			54.5	1.05415
22.8	23.9388	24.2145			0.00677597			54.6	1.05361
22.9	23.9232	24.2134			-0.00768403			54.8	1.05336
23	23.9314	24.2308			-0.016844			54.8	1.10632
23.1	23.9251	24.2309			-0.023254			54.9	1.08838
23.2	23.9377	24.2185			0.00168597			55	1.10032
23.3	23.9426	24.2336			-0.00846403			55.1	1.10188
23.4	23.9415	24.2287			-0.00465403			55.2	1.09752
23.5	23.9301	24.2118			0.000805972			55.3	1.10718
23.6	23.9358	24.2134			0.00496597			55.4	1.11596
23.7	23.9338	24.2049			0.011476			55.5	1.11943
23.8	23.935	24.2038			0.013786			55.6	1.10208
23.9	23.9431	24.2124			0.013226			55.8	1.0852
24	23.9476	24.2087			0.021476			55.8	1.09283
24.1	23.9312	24.2129			0.000835972			55.9	1.09913
24.2	23.9402	24.2137			0.00901597			56	1.12443
24.3	23.9377	24.2126			0.00766597			56.1	1.10144
24.5	23.9559	24.2547			-0.016284			56.2	1.10755
24.5	23.9531	24.2247			0.010946			56.3	1.10308
24.6	23.9606	24.243			0.000135972			56.4	1.09151
24.7	23.9642	24.2439			0.00282597			56.5	1.09373
24.9	23.9645	24.271			-0.023934			56.6	1.11582
24.9	23.9654	24.2604			-0.012504			56.8	1.11895
25	23.9587	24.2404			0.000845972			56.8	1.09995
25.1	23.9455	24.2202			0.00781597			56.9	1.1075
25.2	23.9283	24.2013			0.00957597			57	1.14274
25.3	23.9527	24.2251			0.010186			57.1	1.1438
25.4	23.9249	24.2028			0.00467597			57.2	1.15285
25.5	23.9383	24.2058			0.015006			57.3	1.17043
25.6	23.9202	24.2153			-0.012504			57.4	1.14198
25.8	23.9074	24.1946			-0.00473403			57.5	1.13348
25.8	23.9056	24.1983			-0.010164			57.6	1.15433
25.9	23.9098	24.1967			-0.00428403			57.8	1.14233
26	23.9073	24.2026			-0.012734			57.8	1.15901
26.1	23.9014	24.1997			-0.015794			57.9	1.17574
26.2	23.919	24.1773			0.024176			58.1	1.15866
26.3	23.9102	24.1957			-0.00299403			58.1	1.16545
26.5	23.9031	24.1856			6.59722e-05			58.2	1.15449
26.5	23.8946	24.1687			0.00845597			58.3	1.17424
26.6	23.9288	24.2092			0.00216597			58.4	1.16878
26.7	23.944	24.2075			0.019116			58.5	1.1664
26.8	23.9213	24.2134			-0.00954403			58.6	1.16601
26.9	23.9421	24.214			0.010596			58.7	1.17036
27.1	23.9434	24.2138			0.012156			58.8	1.18418
27.1	23.9758	24.2631			-0.00482403			58.9	1.15782
27.2	23.9799	24.2895			-0.027104			59	1.17241
27.3	23.9885	24.2744			-0.00332403			59.1	1.16429
27.5	23.986	24.2808			-0.012174			59.2	1.19671
27.5	23.9997	24.3076			-0.025414			59.3	1.16762
27.6	23.9868	24.2809			-0.011584			59.4	1.17993
27.8	23.9662	24.248			0.000765972			59.5	1.19554
27.8	23.9941	24.2578			0.018796			59.6	1.19038
27.9	23.9901	24.2783			-0.00568403			59.8	1.20254
28	23.995	24.291			-0.013424			59.8	1.19825
28.1	24.0012	24.2977			-0.013984			60.1	1.19826
28.2	23.9818	24.2753			-0.011054			60.1	1.19101
28.3	23.9814	24.2702			-0.00618403			60.2	1.18619
28.5	23.9808	24.2791			-0.015824			60.3	1.21776
28.5	23.9751	24.2639			-0.00619403			60.4	1.22637
28.6	23.986	24.2708			-0.00225403			60.5	1.22021
28.7	23.9504	24.251			-0.018074			60.6	1.20178
28.8	23.9665	24.2665			-0.017424			60.8	1.1935
28.9	23.9626	24.2666			-0.021474			60.8	1.22685
29	23.9742	24.2539			0.00284597			60.9	1.2197
29.2	23.9485	24.2459			-0.014844			61.1	1.23208
29.2	23.9585	24.2588			-0.017824			61.1	1.22624
29.3	23.9395	24.2194			0.00269597			61.2	1.23277
29.4	23.928	24.1998			0.010766			61.3	1.23074
29.5	23.9207	24.1935			0.00967597			61.4	1.2192
29.6	23.9223	24.2062			-0.00134403			61.5	1.22464
29.8	23.9203	24.2318			-0.028994			61.6	1.23555
29.8	23.9277	24.2191			-0.00888403			61.7	1.21306
29.9	23.9458	24.2114			0.016856			61.8	1.20839
30	23.9456	24.2281			4.59722e-05			61.9	1.22252
30.1	23.938	24.2137			0.00682597			62.1	1.23344
30.2	23.9457	24.226			0.00228597			62.1	1.24855
30.3	23.9454	24.233			-0.00513403			62.2	1.23148
30.4	23.9541	24.2237			0.012946			62.3	1.22877
30.5	23.959	24.2526			-0.011094			62.4	1.24368
30.6	23.9856	24.2773			-0.00914403			62.5	1.24046
30.8	23.9821	24.2658			-0.00113403			62.6	1.25706
30.8	23.9922	24.264			0.010726			62.7	1.25445
30.9	24.0115	24.2711			0.022936			62.8	1.26343
31	24.0082	24.2756			0.015196			62.9	1.25874
31.1	23.9408	24.1979			0.025506			63	1.25159
31.2	23.9196	24.1731			0.029036			63.1	1.27884
31.3	23.9339	24.1955			0.021006			63.2	1.29083
31.5	23.9433	24.1882			0.037626			63.3	1.26399
31.5	23.9412	24.2003			0.023416			63.4	1.28011
31.6	23.9706	24.2097			0.043426			63.5	1.29426
31.7	23.976	24.2101			0.048476			63.6	1.29097
31.8	23.9617	24.2074			0.036826			63.8	1.26587
31.9	23.965	24.1917			0.055806			63.8	1.26669
32	23.9738	24.1894			0.066896			63.9	1.26039
32.1	23.977	24.1854			0.074086			64.1	1.26364
32.2	24.0069	24.1943			0.095186			64.1	1.28266
32.3	23.9928	24.1906			0.084726			64.2	1.29646
32.5	24.0108	24.1822			0.111056			64.3	1.28302
32.5	24.0042	24.1746			0.112116			64.4	1.27893
32.6	24.0213	24.1877			0.116066			64.5	1.2824
32.7	24.0403	24.1968			0.126116			64.6	1.29507
32.8	24.0388	24.1992			0.122166			64.8	1.31274
32.9	24.0093	24.1649			0.126996			64.8	1.31558
33	24.0199	24.1497			0.152696			64.9	1.30859
33.1	24.0162	24.1264			0.172336			65	1.27811
33.2	24.0495	24.1831			0.148936			65.1	1.28492
33.3	24.075	24.2125			0.145046			65.2	1.30835
33.5	24.0897	24.216			0.156316			65.3	1.28807
33.5	24.1065	24.2281			0.160936			65.4	1.27844
33.6	24.0921	24.2109			0.163696			65.5	1.28944
33.7	24.0842	24.2138			0.153026			65.6	1.30509
33.8	24.0943	24.2018			0.175096			65.7	1.30056
33.9	24.0949	24.2071			0.170326			65.8	1.2996
34	24.1028	24.2114			0.173996			65.9	1.29618
34.1	24.1149	24.1868			0.210616			66.1	1.3015
34.2	24.1366	24.2071			0.212036			66.1	1.29931
34.3	24.1317	24.1927			0.221506			66.2	1.29601
34.4	24.1228	24.1633			0.242056			66.3	1.33841
34.5	24.1382	24.18			0.240726			66.4	1.32136
34.6	24.15	24.1696			0.262866			66.5	1.31952
34.8	24.1635	24.1839			0.262136			66.6	1.29706
34.8	24.1719	24.1835			0.270936			66.8	1.30571
34.9	24.1626	24.182			0.263126			66.8	1.30887
35.1	24.1649	24.1803			0.267066			66.9	1.30547
35.1	24.1825	24.1782			0.286806			67	1.31163
35.2	24.2044	24.1915			0.295406			67.1	1.29932
35.3	24.175	24.1759			0.281656			67.2	1.31337
35.5	24.1848	24.1649			0.302406			67.3	1.34367
35.5	24.183	24.1683			0.297256			67.4	1.31505
35.6	24.1869	24.1704			0.299086			67.5	1.31121
35.7	24.1866	24.1605			0.308646			67.6	1.32504
35.8	24.1977	24.1735			0.306756			67.8	1.33933
35.9	24.2166	24.1664			0.332686			67.8	1.36465
36	24.2277	24.1789			0.331326			67.9	1.33977
36.1	24.2418	24.1954			0.328986			68	1.33826
36.2	24.254	24.1896			0.346936			68.1	1.33485
36.3	24.2722	24.1956			0.359086			68.2	1.34692
36.5	24.2858	24.1872			0.381156			68.3	1.33754
36.5	24.2691	24.2091			0.342556			68.4	1.34942
36.6	24.2812	24.2016			0.362066			68.5	1.33211
36.8	24.3024	24.213			0.371966			68.6	1.33758
36.8	24.2921	24.2038			0.370856			68.7	1.33207
36.9	24.318	24.2285			0.372126			68.8	1.3615
37	24.3321	24.2214			0.393216			68.9	1.35493
37.1	24.3436	24.2222			0.403926			69.1	1.31454
37.2	24.3427	24.1998			0.425446			69.1	1.32757
37.3	24.3338	24.2029			0.413466			69.2	1.33313
37.5	24.3363	24.2063			0.412536			69.3	1.34301
37.5	24.3475	24.216			0.414036			69.4	1.35608
37.6	24.3551	24.2105			0.427186			69.5	1.35375
37.8	24.3553	24.2191			0.418706			69.6	1.37471
37.8	24.3439	24.1834			0.443086			69.7	1.37971
37.9	24.367	24.2049			0.444626			69.8	1.36498
38	24.3611	24.203			0.440646			69.9	1.34389
38.1	24.3842	24.2085			0.458176			70	1.36181
38.2	24.3867	24.1907			0.478596			70.1	1.34468
38.3	24.4105	24.2181			0.474976			70.2	1.34087
38.4	24.3904	24.2046			0.468276			70.3	1.34755
38.5	24.4115	24.2078			0.486276			70.4	1.34118
38.6	24.4001	24.2092			0.473526			70.5	1.34723
38.8	24.4102	24.2162			0.476516			70.6	1.35897
38.8	24.4086	24.191			0.500136			70.8	1.36709
38.9	24.4046	24.2182			0.468936			70.8	1.36816
39	24.4161	24.1721			0.526486			70.9	1.37376
39.1	24.4366	24.1993			0.519816			71	1.35916
39.2	24.4231	24.2011			0.504506			71.1	1.37545
39.3	24.4162	24.1968			0.501926			71.2	1.35818
39.4	24.4221	24.1823			0.522326			71.3	1.37727
39.5	24.4443	24.1905			0.536356			71.4	1.38912
39.6	24.4477	24.1936			0.536666			71.5	1.36081
39.7	24.4355	24.2002			0.517886			71.7	1.37391
39.8	24.4377	24.1965			0.523696			71.8	1.37953
39.9	24.4754	24.2087			0.549156			71.9	1.39621
40	24.4769	24.2031			0.556286			72.1	1.37382
40.1	24.4479	24.1811			0.549306			72.1	1.34711
40.2	24.4712	24.1847			0.568966			72.2	1.37115
40.3	24.5224	24.2316			0.573336			72.3	1.40436
40.5	24.4966	24.2061			0.573106			72.4	1.41774
40.5	24.4959	24.206			0.572476			72.5	1.39807
40.6	24.4782	24.1902			0.570546			72.6	1.38349
40.8	24.5088	24.2149			0.576446			72.7	1.39318
40.8	24.5241	24.2076			0.599016			72.8	1.38296
40.9	24.508	24.2024			0.588116			72.9	1.39066
41	24.5274	24.2054			0.604516			73.1	1.39014
41.1	24.5504	24.2355			0.597456			73.1	1.38548
41.2	24.5397	24.2104			0.611826			73.2	1.37423
41.3	24.5436	24.231			0.595076			73.3	1.38779
41.5	24.546	24.236			0.592546			73.4	1.39271
41.5	24.5715	24.2209			0.633146			73.5	1.3938
41.6	24.5666	24.2254			0.623656			73.6	1.3836
41.7	24.5635	24.212			0.634026			73.7	1.40674
41.8	24.5913	24.2276			0.646296			73.8	1.4005
41.9	24.5855	24.2158			0.652256			73.9	1.38907
42	24.6076	24.2264			0.663756			74.1	1.39562
42.1	24.586	24.2345			0.633936			74.1	1.40203
42.2	24.5858	24.2231			0.645206			74.2	1.39831
42.3	24.5756	24.174			0.684176			74.3	1.40731
42.5	24.5721	24.1709			0.683676			74.4	1.40813
42.5	24.58	24.1873			0.675226			74.5	1.40829
42.6	24.5799	24.1822			0.680256			74.6	1.40069
42.7	24.583	24.196			0.669486			74.8	1.42346
42.8	24.6147	24.2259			0.671336			74.8	1.41919
42.9	24.6103	24.202			0.690836			74.9	1.42059
43	24.612	24.1889			0.705636			75.1	1.41513
43.1	24.6198	24.21			0.692346			75.1	1.40244
43.2	24.6292	24.21			0.701816			75.2	1.40093
43.3	24.6348	24.2228			0.694526			75.3	1.39942
43.5	24.6266	24.1972			0.711926			75.5	1.39181
43.5	24.6464	24.2114			0.717496			75.5	1.3958
43.6	24.6448	24.1877			0.739636			75.6	1.40489
43.8	24.6418	24.184			0.740316			75.8	1.41805
43.8	24.6372	24.1874			0.732306			75.8	1.41918
43.9	24.6443	24.19			0.736806			75.9	1.41753
44	24.6466	24.2003			0.728916			76.1	1.4021
44.2	24.6546	24.1939			0.743206			76.1	1.42516
44.2	24.6564	24.1952			0.743756			76.2	1.43441
44.3	24.6533	24.1839			0.751886			76.3	1.4142
44.5	24.6692	24.2004			0.751386			76.4	1.41638
44.5	24.6763	24.1951			0.763776			76.5	1.4229
44.6	24.7053	24.2068			0.781046			76.6	1.42629
44.8	24.6839	24.178			0.788386			76.7	1.43032
44.8	24.6923	24.1834			0.791406			76.8	1.43976
44.9	24.6895	24.1977			0.774256			76.9	1.43567
45	24.6981	24.1846			0.796046			77.1	1.42652
45.1	24.7106	24.1926			0.800556			77.1	1.41777
45.2	24.7193	24.1906			0.811316			77.2	1.43617
45.3	24.7228	24.2093			0.795966			77.3	1.42818
46.5	24.7622	24.2342			0.810516			77.4	1.44653
46.6	24.775	24.2264			0.831116			77.5	1.41792
46.7	24.802	24.2662			0.818356			77.6	1.458
46.8	24.8208	24.2563			0.847096			77.7	1.43168
46.9	24.8285	24.2523			0.858766			77.8	1.43354
47	24.8287	24.2586			0.852626			77.9	1.43937
47.1	24.8351	24.2809			0.836786			78.1	1.42974
47.2	24.8235	24.2749			0.831136			78.1	1.43116
47.3	24.8456	24.2614			0.866716			78.2	1.41848
47.4	24.842	24.2484			0.876126			78.3	1.42397
47.5	24.8473	24.2557			0.874116			78.4	1.43403
47.6	24.8296	24.2492			0.862866			78.5	1.43292
47.8	24.8439	24.2618			0.864666			78.6	1.43091
47.8	24.8309	24.2659			0.847526			78.8	1.42774
47.9	24.8281	24.245			0.865636			78.8	1.44615
48.1	24.8283	24.244			0.866836			78.9	1.4444
48.1	24.8573	24.2607			0.879196			79	1.44772
48.2	24.8632	24.2567			0.889066			79.1	1.46928
48.3	24.8466	24.2437			0.885396			79.2	1.45589
48.4	24.8403	24.2221			0.900686			79.3	1.45226
48.5	24.8636	24.2252			0.920866			79.4	1.43178
48.6	24.8697	24.2671			0.885166			79.5	1.43436
48.8	24.8574	24.2555			0.884516			79.6	1.42904
48.8	24.862	24.2404			0.904206			79.8	1.4263
48.9	24.8675	24.2346			0.915446			79.8	1.45865
49	24.8592	24.2257			0.916096			79.9	1.44667
49.1	24.8704	24.2501			0.902796			80.1	1.4435
49.2	24.8702	24.2425			0.910186			80.1	1.45282
49.3	24.8702	24.2354			0.917366			80.2	1.45044
49.4	24.8696	24.2302			0.921936			80.3	1.45468
49.5	24.8801	24.2246			0.938006			80.4	1.44208
49.6	24.8852	24.2345			0.933166			80.5	1.46697
49.7	24.8743	24.2202			0.936646			80.6	1.47128
49.8	24.8892	24.2344			0.937376			80.8	1.46947
49.9	24.8697	24.2041			0.948176			80.8	1.46745
50.1	24.8956	24.2464			0.931726			80.9	1.45269
50.1	24.8657	24.1983			0.950006			81.1	1.44782
50.2	24.9061	24.2195			0.969086			81.1	1.47213
50.3	24.88	24.2127			0.949746			81.2	1.48279
50.4	24.8852	24.2126			0.955136			81.3	1.47782
50.5	24.9036	24.2334			0.952716			81.4	1.47025
50.6	24.871	24.2205			0.933046			81.5	1.46864
50.7	24.8951	24.2492			0.928426			81.6	1.45733
50.8	24.8821	24.2269			0.937776			81.7	1.4563
50.9	24.8891	24.2125			0.959196			81.8	1.46378
51	24.9089	24.2161			0.975376			81.9	1.46856
51.1	24.9247	24.2125			0.994776			82.1	1.45235
51.2	24.908	24.2057			0.984826			82.1	1.46381
51.3	24.9154	24.2051			0.992846			82.2	1.48324
51.4	24.9109	24.1995			0.993956			82.3	1.46141
51.5	24.9353	24.21			1.00782			82.4	1.46573
51.6	24.9388	24.2281			0.993326			82.5	1.47373
51.8	24.9179	24.2158			0.984706			82.6	1.49305
51.8	24.9146	24.2031			0.994076			82.8	1.47919
51.9	24.9174	24.1948			1.0052			82.8	1.45848
52	24.9001	24.1718			1.01084			82.9	1.48311
52.1	24.9076	24.1894			1.00072			83.1	1.47269
52.2	24.9139	24.1912			1.0052			83.1	1.45842
52.3	24.9029	24.1709			1.0145			83.2	1.47763
52.4	24.9055	24.1563			1.0317			83.3	1.48819
52.5	24.9089	24.1633			1.02818			83.5	1.50063
52.6	24.9063	24.1629			1.02586			83.5	1.48631
52.7	24.9163	24.1786			1.02029			83.6	1.4928
52.8	24.9313	24.2009			1.0129			83.7	1.49988
52.9	24.9391	24.1813			1.04028			83.8	1.48246
53.1	24.9104	24.1637			1.02927			83.9	1.477
53.1	24.9285	24.169			1.04203			84.1	1.50189
53.2	24.9192	24.1497			1.05205			84.1	1.50813
53.3	24.9199	24.1393			1.0631			84.2	1.48553
53.4	24.9299	24.1667			1.04573			84.3	1.48268
53.5	24.939	24.177			1.04458			84.4	1.49811
53.6	24.931	24.1846			1.02893			84.5	1.51473
53.7	24.9438	24.1958			1.03054			84.6	1.53619
53.8	24.9815	24.206			1.05802			84.8	1.50707
53.9	24.9684	24.2026			1.04827			84.8	1.49797
54	24.9858	24.2112			1.05706			84.9	1.52573
54.1	24.9769	24.1993			1.06019			85.1	1.51878
54.2	24.9798	24.2037			1.05858			85.2	1.50561
54.3	24.9837	24.1977			1.06858			85.2	1.50608
54.4	24.9903	24.2148			1.0581			85.3	1.5085
54.5	24.9831	24.2115			1.05415			85.4	1.51726
54.6	24.981	24.21			1.05361			85.5	1.51493
54.8	24.9835	24.2126			1.05336			85.6	1.51568
54.8	25.0127	24.1889			1.10632			85.7	1.49081
54.9	25.0203	24.2144			1.08838			85.8	1.49273
55	25.0206	24.2029			1.10032			85.9	1.5035
55.1	25.028	24.2087			1.10188			86	1.50787
55.2	25.0424	24.2274			1.09752			86.1	1.5004
55.3	25.0263	24.2017			1.10718			86.2	1.51199
55.4	25.0259	24.1924			1.11596			86.3	1.52016
55.5	25.0391	24.2022			1.11943			86.4	1.51581
55.6	25.0362	24.2167			1.10208			86.5	1.50682
55.8	25.062	24.2593			1.0852			86.6	1.50278
55.8	25.0627	24.2524			1.09283			86.8	1.50008
55.9	25.0901	24.2735			1.09913			86.8	1.52035
56	25.0904	24.2485			1.12443			86.9	1.51831
56.1	25.0888	24.2699			1.10144			87.1	1.51859
56.2	25.1046	24.2796			1.10755			87.1	1.53358
56.3	25.1165	24.296			1.10308			87.2	1.52815
56.4	25.1084	24.2995			1.09151			87.3	1.50391
56.5	25.0888	24.2776			1.09373			87.4	1.49806
56.6	25.1177	24.2844			1.11582			87.5	1.48514
56.8	25.1172	24.2808			1.11895			87.6	1.50317
56.8	25.116	24.2986			1.09995			87.7	1.51917
56.9	25.0993	24.2744			1.1075			87.8	1.50965
57	25.118	24.2578			1.14274			87.9	1.50489
57.1	25.1313	24.2701			1.1438			88.1	1.49308
57.2	25.1323	24.262			1.15285			88.1	1.51914
57.3	25.1377	24.2498			1.17043			88.2	1.50415
57.4	25.1145	24.255			1.14198			88.3	1.53627
57.5	25.1199	24.269			1.13348			88.4	1.52403
57.6	25.1231	24.2513			1.15433			88.5	1.53338
57.8	25.1167	24.2569			1.14233			88.6	1.53478
57.8	25.1173	24.2409			1.15901			88.7	1.53431
57.9	25.1142	24.221			1.17574			88.8	1.50513
58.1	25.1215	24.2454			1.15866			88.9	1.51733
58.1	25.1066	24.2237			1.16545			89.1	1.53605
58.2	25.1222	24.2502			1.15449			89.1	1.51988
58.3	25.1546	24.2629			1.17424			89.2	1.51919
58.4	25.1636	24.2774			1.16878			89.3	1.51117
58.5	25.1709	24.287			1.1664			89.4	1.52835
58.6	25.16	24.2765			1.16601			89.5	1.51661
58.7	25.1519	24.2641			1.17036			89.6	1.53078
58.8	25.1523	24.2507			1.18418			89.7	1.54922
58.9	25.1656	24.2903			1.15782			89.8	1.54423
59	25.1547	24.2649			1.17241			89.9	1.54196
59.1	25.1441	24.2623			1.16429			90	1.5402
59.2	25.1592	24.245			1.19671			90.1	1.53656
59.3	25.1673	24.2823			1.16762			90.2	1.54085
59.4	25.1689	24.2715			1.17993			90.3	1.52359
59.5	25.1894	24.2764			1.19554			90.5	1.52608
59.6	25.1942	24.2863			1.19038			90.5	1.51407
59.8	25.187	24.2671			1.20254			90.6	1.53428
59.8	25.1626	24.2469			1.19825			90.8	1.54242
60.1	25.1595	24.2438			1.19826			90.8	1.5361
60.1	25.1729	24.2645			1.19101			90.9	1.53462
60.2	25.1511	24.2475			1.18619			91	1.54019
60.3	25.1454	24.2101			1.21776			91.1	1.5358
60.4	25.1447	24.2008			1.22637			91.2	1.53124
60.5	25.1592	24.2216			1.22021			91.3	1.55015
60.6	25.1704	24.2511			1.20178			91.4	1.54712
60.8	25.1618	24.2508			1.1935			91.5	1.54395
60.8	25.17	24.2256			1.22685			91.6	1.53408
60.9	25.158	24.2208			1.2197			91.7	1.5566
61.1	25.1632	24.2137			1.23208			91.8	1.54879
61.1	25.1698	24.2261			1.22624			91.9	1.54324
61.2	25.1999	24.2497			1.23277			92	1.51739
61.3	25.199	24.2508			1.23074			92.1	1.51675
61.4	25.1836	24.247			1.2192			92.2	1.53398
61.5	25.194	24.2519			1.22464			92.3	1.54196
61.6	25.193	24.24			1.23555			92.4	1.5428
61.7	25.1911	24.2606			1.21306			92.5	1.5463
61.8	25.2164	24.2905			1.20839			92.6	1.5318
61.9	25.241	24.301			1.22252			92.8	1.54524
62.1	25.2484	24.2975			1.23344			92.8	1.55142
62.1	25.2625	24.2965			1.24855			92.9	1.55983
62.2	25.2446	24.2956			1.23148			93	1.55501
62.3	25.2488	24.3025			1.22877			93.1	1.5507
62.4	25.2686	24.3075			1.24368			93.2	1.55128
62.5	25.2728	24.3149			1.24046			93.3	1.5723
62.6	25.2744	24.2999			1.25706			93.4	1.55857
62.7	25.2831	24.3112			1.25445			93.5	1.58973
62.8	25.3107	24.3298			1.26343			93.6	1.56187
62.9	25.2994	24.3232			1.25874			93.7	1.5459
63	25.3044	24.3354			1.25159			93.8	1.57219
63.1	25.3087	24.3124			1.27884			93.9	1.56364
63.2	25.3167	24.3085			1.29083			94	1.54788
63.3	25.3187	24.3373			1.26399			94.1	1.54733
63.4	25.3165	24.3189			1.28011			94.2	1.5278
63.5	25.3246	24.3129			1.29426			94.3	1.56305
63.6	25.3086	24.3001			1.29097			94.4	1.56306
63.8	25.3114	24.328			1.26587			94.5	1.57611
63.8	25.3092	24.3251			1.26669			94.6	1.58394
63.9	25.3183	24.3405			1.26039			94.7	1.56701
64.1	25.2787	24.2976			1.26364			94.8	1.57756
64.1	25.2766	24.2765			1.28266			94.9	1.56428
64.2	25.2822	24.2683			1.29646			95	1.5613
64.3	25.2828	24.2823			1.28302			95.1	1.57514
64.4	25.2773	24.2809			1.27893			95.2	1.58565
64.5	25.2785	24.2786			1.2824			95.3	1.55916
64.6	25.302	24.2894			1.29507			95.4	1.54572
64.8	25.3175	24.2873			1.31274			95.5	1.57334
64.8	25.3192	24.2862			1.31558			95.6	1.56502
64.9	25.2989	24.2729			1.30859			95.8	1.57868
65	25.2883	24.2927			1.27811			95.8	1.59492
65.1	25.2989	24.2965			1.28492			95.9	1.54682
65.2	25.2965	24.2707			1.30835			96	1.5595
65.3	25.2892	24.2837			1.28807			96.1	1.56643
65.4	25.2887	24.2928			1.27844			96.2	1.57437
65.5	25.2774	24.2705			1.28944			96.3	1.58634
65.6	25.296	24.2735			1.30509			96.4	1.57232
65.7	25.2925	24.2745			1.30056			96.5	1.58728
65.8	25.296	24.2789			1.2996			96.6	1.57411
65.9	25.2882	24.2745			1.29618			96.8	1.57693
66.1	25.2768	24.2579			1.3015			96.8	1.57794
66.1	25.2645	24.2478			1.29931			96.9	1.57927
66.2	25.2835	24.2701			1.29601			97	1.58047
66.3	25.3178	24.2619			1.33841			97.1	1.56492
66.4	25.3066	24.2678			1.32136			97.2	1.58564
66.5	25.3051	24.2682			1.31952			97.3	1.58228
66.6	25.2946	24.2801			1.29706			97.4	1.57673
66.8	25.3051	24.2819			1.30571			97.5	1.56019
66.8	25.3149	24.2886			1.30887			97.6	1.58271
66.9	25.3104	24.2874			1.30547			97.7	1.57456
67	25.3084	24.2793			1.31163			97.8	1.57062
67.1	25.3122	24.2954			1.29932			97.9	1.57618
67.2	25.3042	24.2734			1.31337			98	1.57777
67.3	25.3031	24.242			1.34367			98.1	1.59682
67.4	25.2876	24.2551			1.31505			98.2	1.61498
67.5	25.2952	24.2665			1.31121			98.3	1.57557
67.6	25.325	24.2825			1.32504			98.4	1.56785
67.8	25.3457	24.289			1.33933			98.5	1.56357
67.8	25.3534	24.2713			1.36465			98.6	1.56663
67.9	25.3258	24.2685			1.33977			98.8	1.56241
68	25.3284	24.2727			1.33826			98.8	1.57359
68.1	25.335	24.2827			1.33485			98.9	1.5552
68.2	25.3462	24.2819			1.34692			99	1.57705
68.3	25.3569	24.3019			1.33754			99.1	1.57786
68.4	25.3696	24.3027			1.34942			99.2	1.58356
68.5	25.3594	24.3098			1.33211			99.3	1.57478
68.6	25.3505	24.2954			1.33758			99.4	1.57373
68.7	25.3462	24.2967			1.33207			99.5	1.56301
68.8	25.3476	24.2686			1.3615			99.6	1.56217
68.9	25.347	24.2746			1.35493			99.7	1.57155
69.1	25.3543	24.3223			1.31454			99.8	1.57289
69.1	25.3825	24.3375			1.32757			99.9	1.60659
69.2	25.3942	24.3436			1.33313			100	1.58496
69.3	25.3904	24.3299			1.34301			100.1	1.57239
69.4	25.3995	24.326			1.35608			100.2	1.57043
69.5	25.4081	24.3368			1.35375			100.3	1.57703
69.6	25.3896	24.2975			1.37471			100.4	1.5971
69.7	25.4048	24.3076			1.37971			100.5	1.56902
69.8	25.4141	24.3316			1.36498			100.6	1.58343
69.9	25.3848	24.3235			1.34389			100.8	1.57256
70	25.3716	24.2923			1.36181			100.8	1.55222
70.1	25.3763	24.3141			1.34468			100.9	1.56422
70.2	25.3845	24.3261			1.34087			101	1.58049
70.3	25.4025	24.3375			1.34755			101.1	1.57122
70.4	25.3894	24.3308			1.34118			101.2	1.6098
70.5	25.3582	24.2935			1.34723			101.3	1.61537
70.6	25.3595	24.2831			1.35897			101.4	1.60784
70.8	25.3633	24.2788			1.36709			101.5	1.59821
70.8	25.3879	24.3022			1.36816			101.6	1.59819
70.9	25.3901	24.2989			1.37376			101.7	1.58981
71	25.3813	24.3046			1.35916			101.8	1.61558
71.1	25.3909	24.2979			1.37545			101.9	1.59026
71.2	25.3828	24.3072			1.35818			102	1.58879
71.3	25.4041	24.3094			1.37727			102.1	1.58763
71.4	25.4127	24.3061			1.38912			102.2	1.59957
71.5	25.4072	24.3289			1.36081			102.3	1.6183
71.7	25.3786	24.2873			1.37391			102.4	1.59528
71.8	25.3985	24.3015			1.37953			102.5	1.59817
71.9	25.4088	24.2951			1.39621			102.6	1.60064
72.1	25.3931	24.3018			1.37382			102.8	1.60343
72.1	25.4016	24.337			1.34711			102.8	1.61628
72.2	25.4204	24.3318			1.37115			102.9	1.59579
72.3	25.4387	24.3169			1.40436			103	1.60618
72.4	25.454	24.3188			1.41774			103.1	1.60306
72.5	25.4736	24.358			1.39807			103.2	1.5938
72.6	25.4712	24.3702			1.38349			103.3	1.60894
72.7	25.4681	24.3575			1.39318			103.4	1.60695
72.8	25.4453	24.3449			1.38296			103.5	1.62885
72.9	25.4448	24.3366			1.39066			103.6	1.61942
73.1	25.4529	24.3453			1.39014			103.8	1.62392
73.1	25.4438	24.3409			1.38548			103.8	1.59911
73.2	25.45	24.3583			1.37423			103.9	1.59569
73.3	25.4581	24.3528			1.38779			104	1.60827
73.4	25.4745	24.3644			1.39271			104.1	1.59088
73.5	25.4716	24.3604			1.3938			104.2	1.61096
73.6	25.466	24.3649			1.3836			104.3	1.60243
73.7	25.4773	24.3531			1.40674			104.4	1.5885
73.8	25.4901	24.3721			1.4005			104.5	1.60462
73.9	25.4769	24.3704			1.38907			104.6	1.61286
74.1	25.4766	24.3635			1.39562			104.7	1.58556
74.1	25.5459	24.4264			1.40203			104.8	1.59437
74.2	25.5612	24.4455			1.39831			104.9	1.63291
74.3	25.5591	24.4343			1.40731			105	1.63108
74.4	25.5583	24.4327			1.40813			105.1	1.60899
74.5	25.5604	24.4346			1.40829			105.2	1.61524
74.6	25.5453	24.4272			1.40069			105.3	1.61935
74.8	25.5586	24.4176			1.42346			105.4	1.62234
74.8	25.5528	24.4162			1.41919			105.5	1.60236
74.9	25.5514	24.4133			1.42059			105.6	1.60886
75.1	25.5765	24.4439			1.41513			105.8	1.60398
75.1	25.574	24.4541			1.40244			105.8	1.62293
75.2	25.5808	24.4624			1.40093			105.9	1.61525
75.3	25.5651	24.4483			1.39942			106	1.59531
75.5	25.5629	24.4536			1.39181			106.1	1.6184
75.5	25.5597	24.4464			1.3958			106.2	1.62319
75.6	25.5381	24.4157			1.40489			106.3	1.62491
75.8	25.5415	24.406			1.41805			106.5	1.62735
75.8	25.5585	24.4219			1.41918			106.5	1.62859
75.9	25.5524	24.4174			1.41753			106.6	1.63021
76.1	25.5622	24.4426			1.4021			106.8	1.62107
76.1	25.5371	24.3945			1.42516			106.8	1.62349
76.2	25.5255	24.3736			1.43441			106.9	1.62436
76.3	25.5265	24.3948			1.4142			107	1.6184
76.4	25.514	24.3802			1.41638			107.1	1.6122
76.5	25.5097	24.3693			1.4229			107.2	1.61741
76.6	25.4935	24.3498			1.42629			107.3	1.63132
76.7	25.4951	24.3473			1.43032			107.4	1.62629
76.8	25.4946	24.3373			1.43976			107.5	1.60826
76.9	25.4981	24.345			1.43567			107.6	1.61345
77.1	25.5127	24.3687			1.42652			107.7	1.60987
77.1	25.5093	24.374			1.41777			107.8	1.59836
77.2	25.4997	24.3461			1.43617			107.9	1.61367
77.3	25.4966	24.351			1.42818			108	1.62151
77.4	25.5073	24.3433			1.44653			108.1	1.61115
77.5	25.5117	24.3763			1.41792			108.2	1.6206
77.6	25.5158	24.3403			1.458			108.3	1.60565
77.7	25.5161	24.367			1.43168			108.4	1.60576
77.8	25.5191	24.3681			1.43354			108.5	1.60289
77.9	25.5124	24.3555			1.43937			108.6	1.61234
78.1	25.5041	24.3569			1.42974			108.7	1.60766
78.1	25.5288	24.3802			1.43116			108.8	1.61418
78.2	25.5499	24.4139			1.41848			108.9	1.60499
78.3	25.5675	24.4261			1.42397			109	1.6072
78.4	25.5781	24.4266			1.43403			109.1	1.61288
78.5	25.5938	24.4434			1.43292			109.2	1.60074
78.6	25.5938	24.4454			1.43091			109.3	1.62367
78.8	25.5796	24.4344			1.42774			109.5	1.62117
78.8	25.5803	24.4167			1.44615			109.5	1.59449
78.9	25.566	24.4041			1.4444			109.6	1.61804
79	25.5503	24.3851			1.44772			109.7	1.59262
79.1	25.5874	24.4007			1.46928			109.8	1.59134
79.2	25.5875	24.4141			1.45589			109.9	1.63386
79.3	25.6077	24.438			1.45226			110	1.62925
79.4	25.5757	24.4265			1.43178			110.1	1.63556
79.5	25.5893	24.4375			1.43436			110.2	1.62812
79.6	25.5854	24.4389			1.42904			110.3	1.62493
79.8	25.581	24.4372			1.4263			110.4	1.61783
79.8	25.59	24.4139			1.45865			110.5	1.60671
79.9	25.5942	24.4301			1.44667			110.6	1.62849
80.1	25.5972	24.4363			1.4435			110.8	1.63064
80.1	25.5917	24.4214			1.45282			110.8	1.62354
80.2	25.5916	24.4237			1.45044			110.9	1.62511
80.3	25.5743	24.4022			1.45468			111	1.63918
80.4	25.546	24.3865			1.44208			111.1	1.63088
80.5	25.5702	24.3858			1.46697			111.2	1.6144
80.6	25.5734	24.3847			1.47128			111.3	1.63299
80.8	25.6021	24.4152			1.46947			111.4	1.62068
80.8	25.6067	24.4218			1.46745			111.5	1.61272
80.9	25.6014	24.4312			1.45269			111.6	1.63119
81.1	25.5902	24.425			1.44782			111.7	1.62753
81.1	25.5801	24.3905			1.47213			111.8	1.64873
81.2	25.5654	24.3652			1.48279			111.9	1.64475
81.3	25.5673	24.372			1.47782			112	1.64863
81.4	25.5637	24.376			1.47025			112.1	1.62992
81.5	25.5711	24.385			1.46864			112.2	1.63306
81.6	25.5775	24.4027			1.45733			112.3	1.63711
81.7	25.5736	24.3998			1.4563			112.4	1.64467
81.8	25.5813	24.4001			1.46378			112.5	1.6389
81.9	25.562	24.376			1.46856			112.6	1.62131
82.1	25.5837	24.4139			1.45235			112.7	1.62989
82.1	25.5722	24.3909			1.46381			112.8	1.61304
82.2	25.5691	24.3684			1.48324			112.9	1.61537
82.3	25.5529	24.374			1.46141			113	1.63164
82.4	25.5507	24.3675			1.46573			113.1	1.63314
82.5	25.5284	24.3372			1.47373			113.2	1.625
82.6	25.5259	24.3154			1.49305			113.3	1.62149
82.8	25.5233	24.3266			1.47919			113.5	1.63736
82.8	25.5149	24.339			1.45848			113.5	1.63835
82.9	25.5257	24.3252			1.48311			113.6	1.62652
83.1	25.5265	24.3363			1.47269			113.7	1.62482
83.1	25.5448	24.3689			1.45842			113.8	1.60683
83.2	25.5579	24.3628			1.47763			113.9	1.61472
83.3	25.5805	24.3748			1.48819			114	1.61828
83.5	25.5787	24.3606			1.50063			114.1	1.6238
83.5	25.568	24.3642			1.48631			114.2	1.62721
83.6	25.6107	24.4004			1.4928			114.3	1.60648
83.7	25.6148	24.3974			1.49988			114.4	1.59932
83.8	25.5753	24.3753			1.48246			114.5	1.63834
83.9	25.5584	24.3639			1.477			114.6	1.63547
84.1	25.5787	24.3594			1.50189			114.8	1.62897
84.1	25.5764	24.3509			1.50813			114.8	1.63433
84.2	25.5521	24.3491			1.48553			114.9	1.63036
84.3	25.5448	24.3447			1.48268			115	1.6196
84.4	25.5564	24.3408			1.49811			115.1	1.61177
84.5	25.5815	24.3493			1.51473			115.2	1.60278
84.6	25.5893	24.3357			1.53619			115.3	1.61037
84.8	25.5904	24.3658			1.50707			115.4	1.61919
84.8	25.5951	24.3797			1.49797			115.5	1.63254
84.9	25.6171	24.3739			1.52573			115.6	1.62244
85.1	25.5983	24.3621			1.51878			115.8	1.60978
85.2	25.5848	24.3617			1.50561			115.9	1.62321
85.2	25.5928	24.3693			1.50608			115.9	1.62809
85.3	25.5882	24.3623			1.5085			116	1.63332
85.4	25.5888	24.3541			1.51726			116.1	1.62486
85.5	25.596	24.3636			1.51493			116.2	1.62116
85.6	25.5939	24.3608			1.51568			116.3	1.6157
85.7	25.5701	24.3618			1.49081			116.4	1.60374
85.8	25.5757	24.3655			1.49273			116.5	1.62612
85.9	25.6058	24.3848			1.5035			116.6	1.6419
86	25.6179	24.3925			1.50787			116.7	1.61302
86.1	25.6175	24.3996			1.5004			116.8	1.63095
86.2	25.5965	24.367			1.51199			116.9	1.6371
86.3	25.5961	24.3585			1.52016			117	1.6311
86.4	25.6176	24.3844			1.51581			117.1	1.63597
86.5	25.6276	24.4033			1.50682			117.2	1.61744
86.6	25.6501	24.4299			1.50278			117.3	1.60576
86.8	25.6504	24.4329			1.50008			117.5	1.61777
86.8	25.644	24.4062			1.52035			117.5	1.60331
86.9	25.6654	24.4296			1.51831			117.6	1.6165
87.1	25.6626	24.4266			1.51859			117.7	1.63423
87.1	25.677	24.426			1.53358			117.8	1.63135
87.2	25.6774	24.4318			1.52815			118	1.62895
87.3	25.6735	24.4521			1.50391			118.1	1.61138
87.4	25.6784	24.4629			1.49806			118.2	1.61341
87.5	25.6628	24.4602			1.48514			118.3	1.61324
87.6	25.6714	24.4507			1.50317			118.5	1.63291
87.7	25.6755	24.4389			1.51917			118.5	1.60806
87.8	25.673	24.4459			1.50965			118.6	1.6262
87.9	25.6779	24.4556			1.50489			118.8	1.62021
88.1	25.642	24.4314			1.49308			118.8	1.62144
88.1	25.6581	24.4215			1.51914			118.9	1.61447
88.2	25.64	24.4184			1.50415			119	1.63112
88.3	25.6249	24.3712			1.53627			119.1	1.62016
88.4	25.5948	24.3533			1.52403			119.2	1.61745
88.5	25.5912	24.3403			1.53338			119.3	1.63076
88.6	25.6039	24.3516			1.53478			119.4	1.63039
88.7	25.6356	24.3839			1.53431			119.5	1.62411
88.8	25.6117	24.3891			1.50513			119.6	1.6025
88.9	25.607	24.3722			1.51733			119.8	1.61565
89.1	25.6129	24.3594			1.53605			119.8	1.61953
89.1	25.6027	24.3653			1.51988			119.9	1.61583
89.2	25.5977	24.361			1.51919			120	1.63679
89.3	25.5877	24.3591			1.51117			120.1	1.63106
89.4	25.5996	24.3538			1.52835			120.2	1.61135
89.5	25.6189	24.3848			1.51661			120.3	1.63173
89.6	25.6173	24.3691			1.53078			120.4	1.6296
89.7	25.6313	24.3646			1.54922			120.5	1.61795
89.8	25.6249	24.3632			1.54423			120.6	1.62444
89.9	25.6211	24.3617			1.54196			120.8	1.62965
90	25.6152	24.3576			1.5402			120.8	1.63527
90.1	25.6376	24.3836			1.53656			120.9	1.63603
90.2	25.6434	24.3851			1.54085			121	1.63631
90.3	25.6495	24.4084			1.52359			121.1	1.62301
90.5	25.6365	24.393			1.52608			121.2	1.64856
90.5	25.6326	24.401			1.51407			121.3	1.63177
90.6	25.6131	24.3614			1.53428			121.5	1.6403
90.8	25.6088	24.3489			1.54242			121.5	1.63234
90.8	25.5934	24.3398			1.5361			121.6	1.65782
90.9	25.6016	24.3495			1.53462			121.7	1.62516
91	25.5988	24.3411			1.54019			121.8	1.63217
91.1	25.6037	24.3505			1.5358			121.9	1.63933
91.2	25.6067	24.358			1.53124			122	1.62177
91.3	25.6111	24.3435			1.55015			122.1	1.63875
91.4	25.6158	24.3512			1.54712			122.2	1.64885
91.5	25.6095	24.3481			1.54395			122.3	1.63829
91.6	25.621	24.3694			1.53408			122.4	1.6424
91.7	25.6292	24.3552			1.5566			122.5	1.62035
91.8	25.6195	24.3532			1.54879			122.6	1.63245
91.9	25.6319	24.3712			1.54324			122.7	1.64292
92	25.594	24.3591			1.51739			122.8	1.6699
92.1	25.6003	24.3661			1.51675			122.9	1.64711
92.2	25.5962	24.3447			1.53398			123	1.65205
92.3	25.6008	24.3414			1.54196			123.1	1.65529
92.4	25.5998	24.3395			1.5428			123.2	1.64506
92.5	25.5821	24.3183			1.5463			123.3	1.64964
92.6	25.5679	24.3187			1.5318			123.4	1.63413
92.8	25.5901	24.3274			1.54524			123.5	1.65542
92.8	25.5975	24.3286			1.55142			123.6	1.63884
92.9	25.6133	24.336			1.55983			123.8	1.64222
93	25.621	24.3486			1.55501			123.8	1.64235
93.1	25.6045	24.3364			1.5507			123.9	1.63731
93.2	25.5815	24.3127			1.55128			124	1.63047
93.3	25.599	24.3093			1.5723			124.1	1.64756
93.4	25.6189	24.3429			1.55857			124.2	1.64271
93.5	25.6155	24.3083			1.58973			124.3	1.64243
93.6	25.6088	24.3294			1.56187			124.4	1.66302
93.7	25.5924	24.329			1.5459			124.5	1.64768
93.8	25.6082	24.3185			1.57219			124.6	1.63396
93.9	25.608	24.3269			1.56364			124.7	1.65968
94	25.6236	24.3583			1.54788			124.8	1.66597
94.1	25.6377	24.3729			1.54733			124.9	1.66191
94.2	25.624	24.3787			1.5278			125	1.65084
94.3	25.6147	24.3342			1.56305			125.1	1.64241
94.4	25.6182	24.3377			1.56306			125.2	1.66317
94.5	25.5769	24.2833			1.57611			125.3	1.6338
94.6	25.5645	24.2631			1.58394			125.4	1.65829
94.7	25.5511	24.2667			1.56701			125.5	1.65096
94.8	25.5488	24.2538			1.57756			125.6	1.64694
94.9	25.5426	24.2608			1.56428			125.8	1.674
95	25.5335	24.2547			1.5613			125.8	1.65771
95.1	25.5522	24.2596			1.57514			125.9	1.67559
95.2	25.5465	24.2434			1.58565			126	1.67492
95.3	25.5546	24.278			1.55916			126.1	1.6635
95.4	25.5753	24.3121			1.54572			126.2	1.65363
95.5	25.5995	24.3087			1.57334			126.3	1.61321
95.6	25.5759	24.2934			1.56502			126.4	1.65157
95.8	25.6015	24.3054			1.57868			126.5	1.62909
95.8	25.6112	24.2988			1.59492			126.6	1.65214
95.9	25.5917	24.3274			1.54682			126.7	1.67222
96	25.608	24.3311			1.5595			126.8	1.65605
96.1	25.6059	24.322			1.56643			126.9	1.66331
96.2	25.6126	24.3208			1.57437			127	1.66401
96.3	25.5924	24.2886			1.58634			127.1	1.67118
96.4	25.5857	24.2959			1.57232			127.2	1.65234
96.5	25.5751	24.2704			1.58728			127.3	1.64406
96.6	25.6253	24.3337			1.57411			127.4	1.64501
96.8	25.662	24.3677			1.57693			127.5	1.6482
96.8	25.6666	24.3712			1.57794			127.6	1.64622
96.9	25.6688	24.3721			1.57927			127.8	1.64635
97	25.6559	24.358			1.58047			127.8	1.65972
97.1	25.6431	24.3607			1.56492			127.9	1.67262
97.2	25.6603	24.3572			1.58564			128	1.65059
97.3	25.6502	24.3504			1.58228			128.1	1.66186
97.4	25.6581	24.3639			1.57673			128.2	1.68
97.5	25.6725	24.3948			1.56019			128.3	1.66285
97.6	25.6877	24.3876			1.58271			128.4	1.69001
97.7	25.6563	24.3643			1.57456			128.5	1.66755
97.8	25.6538	24.3657			1.57062			128.6	1.66502
97.9	25.6628	24.3692			1.57618			128.7	1.64801
98	25.6602	24.365			1.57777			128.8	1.64681
98.1	25.6696	24.3553			1.59682			128.9	1.64713
98.2	25.6791	24.3466			1.61498			129	1.65977
98.3	25.6648	24.3718			1.57557			129.1	1.65636
98.4	25.6558	24.3705			1.56785			129.2	1.64173
98.5	25.6645	24.3835			1.56357			129.3	1.66255
98.6	25.6574	24.3733			1.56663			129.4	1.66393
98.8	25.65	24.3701			1.56241			129.5	1.65702
98.8	25.6616	24.3705			1.57359			129.6	1.649
98.9	25.6554	24.3828			1.5552			129.7	1.6355
99	25.6549	24.3604			1.57705			129.8	1.63372
99.1	25.6419	24.3466			1.57786			129.9	1.65492
99.2	25.6529	24.3518			1.58356			130	1.66814
99.3	25.6586	24.3664			1.57478			130.1	1.66137
99.4	25.6489	24.3577			1.57373			130.2	1.64773
99.5	25.6692	24.3887			1.56301			130.3	1.62899
99.6	25.6439	24.3643			1.56217			130.4	1.66437
99.7	25.6523	24.3633			1.57155			130.5	1.67075
99.8	25.6605	24.3701			1.57289			130.6	1.65121
99.9	25.6583	24.3343			1.60659			130.7	1.64056
100	25.6531	24.3507			1.58496			130.8	1.64936
100.1	25.6609	24.3711			1.57239			130.9	1.6644
100.2	25.6515	24.3636			1.57043			131	1.65418
100.3	25.6504	24.3559			1.57703			131.1	1.64974
100.4	25.6503	24.3358			1.5971			131.2	1.65957
100.5	25.6468	24.3603			1.56902			131.3	1.68048
100.6	25.6648	24.3639			1.58343			131.4	1.67403
100.8	25.6383	24.3483			1.57256			131.5	1.67093
100.8	25.6393	24.3696			1.55222			131.6	1.65736
100.9	25.657	24.3754			1.56422			131.7	1.65538
101	25.6776	24.3796			1.58049			131.8	1.66516
101.1	25.6632	24.3745			1.57122			131.9	1.67372
101.2	25.6704	24.3432			1.6098			132	1.6778
101.3	25.6735	24.3407			1.61537			132.1	1.66913
101.4	25.6576	24.3323			1.60784			132.2	1.64636
101.5	25.6549	24.3392			1.59821			132.3	1.6714
101.6	25.6404	24.3248			1.59819			132.5	1.63508
101.7	25.6414	24.3342			1.58981			132.5	1.63648
101.8	25.6399	24.3068			1.61558			132.6	1.64869
101.9	25.6441	24.3363			1.59026			132.7	1.64791
102	25.6438	24.3376			1.58879			132.8	1.65587
102.1	25.6342	24.3291			1.58763			132.9	1.65253
102.2	25.6416	24.3245			1.59957			133	1.64369
102.3	25.6356	24.2998			1.6183			133.1	1.65324
102.4	25.6331	24.3204			1.59528			133.2	1.65823
102.5	25.6286	24.313			1.59817			133.3	1.6316
102.6	25.6274	24.3093			1.60064			133.4	1.64485
102.8	25.6125	24.2916			1.60343			133.5	1.63053
102.8	25.6103	24.2765			1.61628			133.6	1.64588
102.9	25.6105	24.2972			1.59579			133.8	1.64848
103	25.616	24.2923			1.60618			133.8	1.64122
103.1	25.6127	24.2922			1.60306			133.9	1.64456
103.2	25.596	24.2847			1.5938			134	1.67436
103.3	25.5989	24.2725			1.60894			134.1	1.67497
103.4	25.6119	24.2874			1.60695			134.2	1.65293
103.5	25.6183	24.272			1.62885			134.3	1.64793
103.6	25.6185	24.2816			1.61942			134.5	1.63557
103.8	25.6229	24.2815			1.62392			134.5	1.6504
103.8	25.5932	24.2766			1.59911			134.6	1.65338
103.9	25.587	24.2739			1.59569			134.7	1.63077
104	25.5932	24.2674			1.60827			134.8	1.6487
104.1	25.5944	24.286			1.59088			134.9	1.63879
104.2	25.6147	24.2863			1.61096			135	1.66591
104.3	25.6075	24.2876			1.60243			135.1	1.64989
104.4	25.5951	24.2892			1.5885			135.2	1.65003
104.5	25.6011	24.279			1.60462			135.3	1.64286
104.6	25.5991	24.2687			1.61286			135.4	1.6501
104.7	25.6004	24.2974			1.58556			135.5	1.61458
104.8	25.6562	24.3443			1.59437			135.6	1.63487
104.9	25.6916	24.3412			1.63291			135.8	1.63523
105	25.7155	24.3669			1.63108			135.8	1.62972
105.1	25.7018	24.3753			1.60899			135.9	1.64444
105.2	25.7112	24.3785			1.61524			136	1.63991
105.3	25.7197	24.3829			1.61935			136.1	1.65745
105.4	25.7372	24.3974			1.62234			136.2	1.6616
105.5	25.7177	24.3978			1.60236			136.3	1.6712
105.6	25.7329	24.4066			1.60886			136.4	1.65632
105.8	25.7071	24.3857			1.60398			136.5	1.66928
105.8	25.6988	24.3584			1.62293			136.6	1.67022
105.9	25.6865	24.3538			1.61525			136.8	1.6469
106	25.6613	24.3486			1.59531			136.8	1.65138
106.1	25.6727	24.3368			1.6184			136.9	1.6291
106.2	25.6349	24.2943			1.62319			137	1.63994
106.3	25.6465	24.3041			1.62491			137.1	1.624
106.5	25.654	24.3092			1.62735			137.2	1.6223
106.5	25.6663	24.3203			1.62859			137.3	1.63615
106.6	25.6939	24.3463			1.63021			137.4	1.61769
106.8	25.6961	24.3576			1.62107			137.5	1.6367
106.8	25.6855	24.3445			1.62349			137.6	1.62112
106.9	25.673	24.3312			1.62436			137.8	1.63253
107	25.6671	24.3312			1.6184			137.8	1.66416
107.1	25.6526	24.3229			1.6122			137.9	1.65027
107.2	25.6658	24.331			1.61741			138	1.64492
107.3	25.6754	24.3266			1.63132			138.1	1.66609
107.4	25.6481	24.3043			1.62629			138.2	1.66121
107.5	25.629	24.3033			1.60826			138.3	1.66098
107.6	25.6417	24.3108			1.61345			138.4	1.65067
107.7	25.6595	24.3321			1.60987			138.5	1.64438
107.8	25.6535	24.3376			1.59836			138.6	1.67032
107.9	25.6486	24.3174			1.61367			138.8	1.63793
108	25.6591	24.3201			1.62151			138.8	1.66258
108.1	25.6407	24.312			1.61115			138.9	1.65121
108.2	25.6558	24.3177			1.6206			139	1.64897
108.3	25.6489	24.3258			1.60565			139.1	1.65744
108.4	25.609	24.2858			1.60576			139.2	1.66701
108.5	25.5958	24.2755			1.60289			139.3	1.6531
108.6	25.5964	24.2666			1.61234			139.4	1.65804
108.7	25.615	24.2899			1.60766			139.5	1.68377
108.8	25.6045	24.2728			1.61418			139.6	1.65942
108.9	25.5736	24.2511			1.60499			139.7	1.66607
109	25.5815	24.2568			1.6072			139.8	1.6627
109.1	25.5776	24.2472			1.61288			139.9	1.63285
109.2	25.5782	24.26			1.60074			140	1.64594
109.3	25.5857	24.2446			1.62367			140.1	1.65213
109.5	25.565	24.2264			1.62117			140.3	1.64688
109.5	25.557	24.245			1.59449			140.3	1.67693
109.6	25.5839	24.2484			1.61804			140.5	1.64993
109.7	25.5718	24.2617			1.59262			140.5	1.64476
109.8	25.5737	24.2649			1.59134			140.6	1.65927
109.9	25.5797	24.2283			1.63386			140.7	1.64784
110	25.5886	24.2419			1.62925			140.8	1.64633
110.1	25.5931	24.2401			1.63556			140.9	1.66222
110.2	25.599	24.2534			1.62812			141	1.66855
110.3	25.5788	24.2364			1.62493			141.1	1.64367
110.4	25.5861	24.2508			1.61783			141.2	1.62983
110.5	25.5982	24.274			1.60671			141.3	1.63338
110.6	25.5918	24.2458			1.62849			141.5	1.63495
110.8	25.585	24.2369			1.63064			141.5	1.65094
110.8	25.5757	24.2347			1.62354			141.6	1.64791
110.9	25.5631	24.2205			1.62511			141.8	1.6564
111	25.5947	24.238			1.63918			141.8	1.65785
111.1	25.5814	24.2331			1.63088			141.9	1.67479
111.2	25.5793	24.2474			1.6144			142	1.66238
111.3	25.5835	24.2331			1.63299			142.1	1.66762
111.4	25.5847	24.2465			1.62068			142.2	1.67454
111.5	25.5571	24.2269			1.61272			142.3	1.67748
111.6	25.5685	24.2199			1.63119			142.4	1.65109
111.7	25.5846	24.2396			1.62753			142.5	1.64659
111.8	25.5908	24.2247			1.64873			142.6	1.67012
111.9	25.6092	24.247			1.64475			142.7	1.65925
112	25.6236	24.2575			1.64863			142.8	1.64594
112.1	25.6186	24.2712			1.62992			142.9	1.6607
112.2	25.6155	24.265			1.63306			143	1.64962
112.3	25.6034	24.2488			1.63711			143.1	1.63094
112.4	25.6104	24.2482			1.64467			143.2	1.62719
112.5	25.6119	24.2555			1.6389			143.3	1.67783
112.6	25.6034	24.2647			1.62131			143.4	1.65587
112.7	25.6214	24.2741			1.62989			143.5	1.65541
112.8	25.6081	24.2776			1.61304			143.6	1.63938
112.9	25.6193	24.2864			1.61537			143.8	1.64556
113	25.6352	24.2861			1.63164			143.8	1.68105
113.1	25.6332	24.2826			1.63314			143.9	1.67227
113.2	25.6325	24.2901			1.625			144	1.64667
113.3	25.6603	24.3214			1.62149			144.1	1.64847
113.5	25.672	24.3172			1.63736			144.2	1.63485
113.5	25.6532	24.2974			1.63835			144.3	1.65832
113.6	25.6618	24.3178			1.62652			144.5	1.65232
113.7	25.6623	24.32			1.62482			144.5	1.66495
113.8	25.6595	24.3352			1.60683			144.6	1.66115
113.9	25.6663	24.3341			1.61472			144.7	1.67255
114	25.6494	24.3136			1.61828			144.8	1.65625
114.1	25.6505	24.3092			1.6238			144.9	1.6694
114.2	25.6477	24.303			1.62721			145	1.65728
114.3	25.6328	24.3089			1.60648			145.1	1.66214
114.4	25.6532	24.3365			1.59932			145.2	1.67262
114.5	25.659	24.3032			1.63834			145.4	1.67005
114.6	25.6687	24.3158			1.63547			145.4	1.6708
114.8	25.6871	24.3406			1.62897			145.5	1.6519
114.8	25.6744	24.3226			1.63433			145.6	1.6605
114.9	25.6675	24.3197			1.63036			145.8	1.67031
115	25.6505	24.3134			1.6196			145.8	1.65245
115.1	25.648	24.3188			1.61177			145.9	1.65925
115.2	25.6461	24.3258			1.60278			146	1.66562
115.3	25.6366	24.3088			1.61037			146.1	1.6464
115.4	25.6603	24.3237			1.61919			146.2	1.6484
115.5	25.6752	24.3252			1.63254			146.3	1.64676
115.6	25.6673	24.3274			1.62244			146.4	1.65909
115.8	25.6644	24.3372			1.60978			146.5	1.67144
115.9	25.6733	24.3327			1.62321			146.6	1.67799
115.9	25.6977	24.3521			1.62809			146.8	1.66955
116	25.6623	24.3115			1.63332			146.8	1.66627
116.1	25.666	24.3237			1.62486			146.9	1.67272
116.2	25.6551	24.3165			1.62116			147	1.65113
116.3	25.6328	24.2997			1.6157			147.1	1.66567
116.4	25.6349	24.3137			1.60374			147.2	1.66081
116.5	25.6471	24.3035			1.62612			147.3	1.66531
116.6	25.6328	24.2734			1.6419			147.4	1.6651
116.7	25.6241	24.2936			1.61302			147.5	1.66187
116.8	25.6411	24.2927			1.63095			147.6	1.65763
116.9	25.6516	24.297			1.6371			147.8	1.64286
117	25.6497	24.3011			1.6311			147.8	1.66619
117.1	25.6385	24.285			1.63597			147.9	1.65421
117.2	25.6066	24.2717			1.61744			148	1.65593
117.3	25.5853	24.2621			1.60576			148.1	1.65299
117.5	25.5919	24.2567			1.61777			148.2	1.6567
117.5	25.5662	24.2454			1.60331			148.3	1.67035
117.6	25.5813	24.2473			1.6165			148.5	1.65586
117.7	25.61	24.2583			1.63423			148.5	1.63915
117.8	25.6201	24.2713			1.63135			148.6	1.65883
118	25.612	24.2656			1.62895			148.7	1.65298
118.1	25.5841	24.2552			1.61138			148.8	1.66196
118.2	25.5823	24.2515			1.61341			148.9	1.67795
118.3	25.5767	24.246			1.61324			149	1.66727
118.5	25.5787	24.2283			1.63291			149.1	1.66094
118.5	25.5781	24.2526			1.60806			149.2	1.647
118.6	25.5828	24.2391			1.6262			149.3	1.66347
118.8	25.5877	24.25			1.62021			149.5	1.65313
118.8	25.5781	24.2392			1.62144			149.5	1.65851
118.9	25.5782	24.2463			1.61447			149.6	1.67349
119	25.5868	24.2382			1.63112			149.8	1.64849
119.1	25.5434	24.2058			1.62016			149.8	1.6626
119.2	25.5334	24.1985			1.61745			149.9	1.65246
119.3	25.5321	24.1839			1.63076			150	1.63662
119.4	25.5377	24.1898			1.63039
119.5	25.5415	24.1999			1.62411
119.6	25.5189	24.1989			1.6025
119.8	25.5324	24.1993			1.61565
119.8	25.5427	24.2057			1.61953
119.9	25.5318	24.1986			1.61583
120	25.5234	24.1691			1.63679
120.1	25.5451	24.1965			1.63106
120.2	25.5356	24.2068			1.61135
120.3	25.5464	24.1972			1.63173
120.4	25.5455	24.1984			1.6296
120.5	25.5394	24.204			1.61795
120.6	25.5416	24.1997			1.62444
120.8	25.548	24.2009			1.62965
120.8	25.5329	24.1802			1.63527
120.9	25.5517	24.1982			1.63603
121	25.5493	24.1955			1.63631
121.1	25.5692	24.2288			1.62301
121.2	25.5668	24.2008			1.64856
121.3	25.563	24.2138			1.63177
121.5	25.5376	24.1799			1.6403
121.5	25.5359	24.1861			1.63234
121.6	25.561	24.1858			1.65782
121.7	25.5492	24.2066			1.62516
121.8	25.5693	24.2197			1.63217
121.9	25.5807	24.2239			1.63933
122	25.5744	24.2352			1.62177
122.1	25.5738	24.2176			1.63875
122.2	25.5782	24.2119			1.64885
122.3	25.585	24.2293			1.63829
122.4	25.5711	24.2113			1.6424
122.5	25.5687	24.2309			1.62035
122.6	25.5768	24.2269			1.63245
122.7	25.5909	24.2305			1.64292
122.8	25.5967	24.2094			1.6699
122.9	25.5648	24.2002			1.64711
123	25.5702	24.2006			1.65205
123.1	25.5858	24.213			1.65529
123.2	25.6107	24.2482			1.64506
123.3	25.6185	24.2514			1.64964
123.4	25.6004	24.2488			1.63413
123.5	25.6123	24.2394			1.65542
123.6	25.6194	24.263			1.63884
123.8	25.6236	24.2639			1.64222
123.8	25.6154	24.2556			1.64235
123.9	25.6137	24.259			1.63731
124	25.5969	24.249			1.63047
124.1	25.6273	24.2623			1.64756
124.2	25.6369	24.2767			1.64271
124.3	25.6431	24.2832			1.64243
124.4	25.6496	24.2692			1.66302
124.5	25.6297	24.2645			1.64768
124.6	25.6252	24.2738			1.63396
124.7	25.6277	24.2506			1.65968
124.8	25.6368	24.2534			1.66597
124.9	25.6293	24.2499			1.66191
125	25.6233	24.255			1.65084
125.1	25.6271	24.2672			1.64241
125.2	25.656	24.2754			1.66317
125.3	25.6672	24.316			1.6338
125.4	25.6693	24.2936			1.65829
125.5	25.6603	24.2918			1.65096
125.6	25.6442	24.2798			1.64694
125.8	25.6465	24.255			1.674
125.8	25.6586	24.2835			1.65771
125.9	25.6673	24.2742			1.67559
126	25.6782	24.2858			1.67492
126.1	25.6811	24.3001			1.6635
126.2	25.6964	24.3253			1.65363
126.3	25.6721	24.3414			1.61321
126.4	25.6943	24.3252			1.65157
126.5	25.6807	24.3341			1.62909
126.6	25.6996	24.33			1.65214
126.7	25.7048	24.3151			1.67222
126.8	25.6913	24.3178			1.65605
126.9	25.6937	24.3129			1.66331
127	25.7098	24.3283			1.66401
127.1	25.7232	24.3346			1.67118
127.2	25.6956	24.3258			1.65234
127.3	25.6999	24.3384			1.64406
127.4	25.6961	24.3336			1.64501
127.5	25.6654	24.2997			1.6482
127.6	25.6859	24.3223			1.64622
127.8	25.67	24.3062			1.64635
127.8	25.6766	24.2994			1.65972
127.9	25.676	24.2859			1.67262
128	25.6701	24.302			1.65059
128.1	25.6912	24.3119			1.66186
128.2	25.6774	24.28			1.68
128.3	25.6663	24.286			1.66285
128.4	25.6936	24.2861			1.69001
128.5	25.6793	24.2943			1.66755
128.6	25.6678	24.2853			1.66502
128.7	25.657	24.2915			1.64801
128.8	25.6414	24.2772			1.64681
128.9	25.6382	24.2736			1.64713
129	25.6532	24.276			1.65977
129.1	25.653	24.2792			1.65636
129.2	25.6343	24.2751			1.64173
129.3	25.6441	24.2641			1.66255
129.4	25.6267	24.2453			1.66393
129.5	25.6336	24.2591			1.65702
129.6	25.638	24.2715			1.649
129.7	25.6339	24.2809			1.6355
129.8	25.6359	24.2847			1.63372
129.9	25.6342	24.2618			1.65492
130	25.6556	24.27			1.66814
130.1	25.6453	24.2665			1.66137
130.2	25.6509	24.2857			1.64773
130.3	25.6306	24.2841			1.62899
130.4	25.6377	24.2558			1.66437
130.5	25.6364	24.2482			1.67075
130.6	25.6489	24.2803			1.65121
130.7	25.6362	24.2782			1.64056
130.8	25.632	24.2652			1.64936
130.9	25.6594	24.2776			1.6644
131	25.667	24.2954			1.65418
131.1	25.6712	24.304			1.64974
131.2	25.6839	24.3069			1.65957
131.3	25.698	24.3001			1.68048
131.4	25.7045	24.313			1.67403
131.5	25.7008	24.3124			1.67093
131.6	25.7	24.3252			1.65736
131.7	25.7108	24.3379			1.65538
131.8	25.7066	24.324			1.66516
131.9	25.7209	24.3297			1.67372
132	25.7068	24.3115			1.6778
132.1	25.7171	24.3305			1.66913
132.2	25.6989	24.3351			1.64636
132.3	25.6968	24.3079			1.6714
132.5	25.696	24.3435			1.63508
132.5	25.6999	24.346			1.63648
132.6	25.7026	24.3365			1.64869
132.7	25.7097	24.3443			1.64791
132.8	25.7299	24.3566			1.65587
132.9	25.7343	24.3643			1.65253
133	25.736	24.3748			1.64369
133.1	25.7295	24.3588			1.65324
133.2	25.7337	24.358			1.65823
133.3	25.73	24.381			1.6316
133.4	25.7237	24.3614			1.64485
133.5	25.7281	24.3801			1.63053
133.6	25.7149	24.3516			1.64588
133.8	25.7061	24.3401			1.64848
133.8	25.7038	24.3451			1.64122
133.9	25.7166	24.3546			1.64456
134	25.7234	24.3316			1.67436
134.1	25.7243	24.3318			1.67497
134.2	25.7466	24.3762			1.65293
134.3	25.7454	24.3801			1.64793
134.5	25.7602	24.4071			1.63557
134.5	25.7641	24.3962			1.6504
134.6	25.7604	24.3895			1.65338
134.7	25.7424	24.3942			1.63077
134.8	25.7509	24.3847			1.6487
134.9	25.7325	24.3763			1.63879
135	25.7492	24.3658			1.66591
135.1	25.7524	24.385			1.64989
135.2	25.7706	24.4031			1.65003
135.3	25.7499	24.3896			1.64286
135.4	25.7467	24.3791			1.6501
135.5	25.7374	24.4054			1.61458
135.6	25.7202	24.3679			1.63487
135.8	25.7062	24.3535			1.63523
135.8	25.6932	24.3461			1.62972
135.9	25.7045	24.3426			1.64444
136	25.6886	24.3312			1.63991
136.1	25.6878	24.3129			1.65745
136.2	25.6963	24.3172			1.6616
136.3	25.715	24.3263			1.6712
136.4	25.7275	24.3537			1.65632
136.5	25.7267	24.34			1.66928
136.6	25.7181	24.3304			1.67022
136.8	25.7235	24.3592			1.6469
136.8	25.7326	24.3638			1.65138
136.9	25.7085	24.3619			1.6291
137	25.7171	24.3597			1.63994
137.1	25.7072	24.3658			1.624
137.2	25.7079	24.3681			1.6223
137.3	25.7399	24.3863			1.63615
137.4	25.7289	24.3937			1.61769
137.5	25.7238	24.3697			1.6367
137.6	25.7302	24.3916			1.62112
137.8	25.7395	24.3895			1.63253
137.8	25.7495	24.3679			1.66416
137.9	25.7258	24.3581			1.65027
138	25.7059	24.3435			1.64492
138.1	25.7183	24.3347			1.66609
138.2	25.7347	24.3561			1.66121
138.3	25.7493	24.3708			1.66098
138.4	25.7161	24.348			1.65067
138.5	25.6825	24.3207			1.64438
138.6	25.6809	24.2931			1.67032
138.8	25.6734	24.318			1.63793
138.8	25.6975	24.3175			1.66258
138.9	25.6986	24.3299			1.65121
139	25.7008	24.3344			1.64897
139.1	25.7066	24.3317			1.65744
139.2	25.7153	24.3309			1.66701
139.3	25.7114	24.3408			1.6531
139.4	25.7092	24.3337			1.65804
139.5	25.7115	24.3103			1.68377
139.6	25.6862	24.3094			1.65942
139.7	25.681	24.2975			1.66607
139.8	25.6847	24.3045			1.6627
139.9	25.6816	24.3313			1.63285
140	25.6569	24.2935			1.64594
140.1	25.6483	24.2787			1.65213
140.3	25.6511	24.2867			1.64688
140.3	25.6727	24.2783			1.67693
140.5	25.6933	24.326			1.64993
140.5	25.7235	24.3613			1.64476
140.6	25.7383	24.3615			1.65927
140.7	25.7495	24.3842			1.64784
140.8	25.7312	24.3675			1.64633
140.9	25.7401	24.3604			1.66222
141	25.7353	24.3493			1.66855
141.1	25.7202	24.3591			1.64367
141.2	25.7253	24.378			1.62983
141.3	25.7258	24.375			1.63338
141.5	25.7301	24.3777			1.63495
141.5	25.7383	24.3699			1.65094
141.6	25.7364	24.3711			1.64791
141.8	25.7394	24.3655			1.6564
141.8	25.7213	24.346			1.65785
141.9	25.7244	24.3321			1.67479
142	25.7187	24.3388			1.66238
142.1	25.7136	24.3285			1.66762
142.2	25.7269	24.3349			1.67454
142.3	25.7379	24.3429			1.67748
142.4	25.7397	24.3712			1.65109
142.5	25.7553	24.3913			1.64659
142.6	25.7936	24.406			1.67012
142.7	25.7799	24.4032			1.65925
142.8	25.7534	24.39			1.64594
142.9	25.7659	24.3878			1.6607
143	25.7543	24.3872			1.64962
143.1	25.7361	24.3877			1.63094
143.2	25.7354	24.3908			1.62719
143.3	25.772	24.3767			1.67783
143.4	25.7588	24.3855			1.65587
143.5	25.7565	24.3837			1.65541
143.6	25.7507	24.3938			1.63938
143.8	25.7533	24.3903			1.64556
143.8	25.7697	24.3712			1.68105
143.9	25.7676	24.3779			1.67227
144	25.7553	24.3911			1.64667
144.1	25.758	24.3921			1.64847
144.2	25.7375	24.3852			1.63485
144.3	25.7729	24.3971			1.65832
144.5	25.7737	24.4039			1.65232
144.5	25.779	24.3966			1.66495
144.6	25.7917	24.4131			1.66115
144.7	25.7933	24.4033			1.67255
144.8	25.7957	24.422			1.65625
144.9	25.8024	24.4155			1.6694
145	25.7797	24.4049			1.65728
145.1	25.7786	24.399			1.66214
145.2	25.7682	24.3781			1.67262
145.4	25.7757	24.3882			1.67005
145.4	25.7886	24.4004			1.6708
145.5	25.7779	24.4086			1.6519
145.6	25.7921	24.4141			1.6605
145.8	25.7855	24.3977			1.67031
145.8	25.7719	24.402			1.65245
145.9	25.7526	24.3759			1.65925
146	25.7535	24.3705			1.66562
146.1	25.752	24.3881			1.6464
146.2	25.7721	24.4063			1.6484
146.3	25.7621	24.3979			1.64676
146.4	25.7658	24.3892			1.65909
146.5	25.7712	24.3823			1.67144
146.6	25.8025	24.407			1.67799
146.8	25.7941	24.4071			1.66955
146.8	25.7824	24.3987			1.66627
146.9	25.7751	24.3849			1.67272
147	25.7688	24.4002			1.65113
147.1	25.7889	24.4058			1.66567
147.2	25.7849	24.4066			1.66081
147.3	25.7879	24.4052			1.66531
147.4	25.7969	24.4143			1.6651
147.5	25.7984	24.419			1.66187
147.6	25.8004	24.4254			1.65763
147.8	25.7858	24.4255			1.64286
147.8	25.7886	24.4049			1.66619
147.9	25.7903	24.4186			1.65421
148	25.8211	24.4477			1.65593
148.1	25.8112	24.4407			1.65299
148.2	25.8095	24.4353			1.6567
148.3	25.8267	24.4389			1.67035
148.5	25.8148	24.4415			1.65586
148.5	25.7803	24.4237			1.63915
148.6	25.7625	24.3862			1.65883
148.7	25.7311	24.3607			1.65298
148.8	25.7353	24.3559			1.66196
148.9	25.7387	24.3433			1.67795
149	25.7139	24.3291			1.66727
149.1	25.7045	24.326			1.66094
149.2	25.7117	24.3473			1.647
149.3	25.7105	24.3296			1.66347
149.5	25.7257	24.3551			1.65313
149.5	25.7456	24.3697			1.65851
149.6	25.7545	24.3636			1.67349
149.8	25.7349	24.3689			1.64849
149.8	25.7349	24.3548			1.6626
149.9	25.7406	24.3707			1.65246
150	25.7699	24.4159			1.63662
150.1	25.7733	24.3751			1.68071
150.2	25.7446	24.3798			1.64732
150.3	25.7552	24.3786			1.65906
150.4	25.7358	24.3558			1.6625
150.5	25.7412	24.3722			1.65152
150.6	25.756	24.3889			1.64967
150.7	25.7516	24.359			1.6752
150.8	25.7614	24.3747			1.66932
150.9	25.7544	24.377			1.65993
151	25.7725	24.3979			1.65719
151.1	25.7592	24.3867			1.65505
151.2	25.7529	24.3986			1.63685
151.3	25.7633	24.4151			1.63073
151.4	25.7731	24.4051			1.65052
151.5	25.7503	24.3903			1.64252
151.6	25.7517	24.3761			1.65813
151.8	25.7566	24.381			1.6581
151.8	25.772	24.4065			1.64808
151.9	25.7624	24.4124			1.6325
152	25.7865	24.4321			1.63699
152.1	25.7917	24.4266			1.64763
152.2	25.7932	24.4429			1.63287
152.3	25.786	24.4015			1.66707
152.5	25.7616	24.4156			1.62855
152.5	25.7591	24.4256			1.61611
152.6	25.7691	24.4527			1.59897
152.7	25.7919	24.4672			1.60731
152.8	25.7985	24.4616			1.61952
152.9	25.8139	24.4634			1.63305
153	25.7945	24.4641			1.61297
153.1	25.7714	24.4568			1.59713
153.2	25.7387	24.4099			1.6113
153.3	25.722	24.406			1.59846
153.5	25.7237	24.4233			1.58293
153.5	25.7097	24.4149			1.57743
153.6	25.6686	24.3837			1.56737
153.8	25.6407	24.3456			1.57763
153.8	25.6347	24.3556			1.5616
153.9	25.627	24.3875			1.52204
154	25.6069	24.3472			1.54221
154.1	25.5954	24.3438			1.53423
154.2	25.5923	24.3422			1.53262
154.3	25.5871	24.3483			1.52137
154.4	25.5983	24.3744			1.50648
154.5	25.579	24.346			1.51558
154.6	25.5973	24.3726			1.50728
154.8	25.5893	24.3699			1.50195
154.8	25.5625	24.3478			1.49727
154.9	25.5641	24.3378			1.50875
155	25.5448	24.3583			1.46902
155.1	25.5283	24.3503			1.46052
155.2	25.5414	24.3522			1.47168
155.3	25.5607	24.3797			1.46356
155.5	25.5815	24.392			1.4721
155.5	25.5536	24.3829			1.4532
155.6	25.5425	24.3781			1.44694
155.8	25.5079	24.3727			1.41771
155.8	25.4994	24.3629			1.41902
155.9	25.5048	24.3598			1.42749
156	25.4802	24.3714			1.39134
156.1	25.4781	24.3581			1.40261
156.2	25.4841	24.3833			1.3833
156.3	25.4747	24.379			1.37825
156.5	25.4716	24.3724			1.38174
156.5	25.4581	24.3716			1.36904
156.6	25.4506	24.368			1.36514
156.7	25.4185	24.3302			1.37084
156.8	25.3996	24.34			1.34217
156.9	25.3848	24.3332			1.33409
157	25.38	24.3246			1.33792
157.1	25.3719	24.3172			1.33729
157.2	25.3289	24.271			1.34053
157.3	25.3274	24.2681			1.34175
157.5	25.3313	24.2891			1.32473
157.5	25.3444	24.3213			1.30557
157.6	25.3388	24.3069			1.31447
157.8	25.3162	24.3058			1.2929
157.8	25.3068	24.299			1.29036
157.9	25.2978	24.286			1.29431
158	25.297	24.3037			1.27583
158.1	25.2943	24.2934			1.28344
158.2	25.2777	24.3065			1.25376
158.3	25.2868	24.3056			1.26368
158.4	25.282	24.3054			1.25914
158.5	25.276	24.3016			1.25694
158.6	25.2763	24.3178			1.24102
158.8	25.287	24.3333			1.23621
158.8	25.3078	24.3652			1.22509
158.9	25.3026	24.375			1.21021
159	25.3255	24.3899			1.21818
159.1	25.3098	24.4008			1.19155
159.2	25.2919	24.3779			1.19651
159.3	25.2964	24.3775			1.20145
159.4	25.2947	24.3681			1.20915
159.5	25.2611	24.346			1.19767
159.6	25.2673	24.3579			1.19195
159.7	25.2808	24.3636			1.19972
159.8	25.2625	24.357			1.18801
159.9	25.2654	24.3803			1.16765
160	25.2672	24.3951			1.15465
160.1	25.253	24.3977			1.1379
160.2	25.255	24.3776			1.15993
160.3	25.2478	24.3877			1.14258
160.4	25.2439	24.386			1.14041
160.5	25.2481	24.3858			1.14484
160.6	25.2196	24.3668			1.13538
160.8	25.2176	24.3722			1.12799
160.8	25.2193	24.3774			1.12438
160.9	25.2252	24.4025			1.10527
161	25.2436	24.4245			1.10164
161.1	25.221	24.3787			1.12486
161.2	25.214	24.3844			1.11218
161.3	25.2016	24.3676			1.11656
161.5	25.1904	24.3747			1.0983
161.5	25.1865	24.3762			1.09288
161.6	25.1939	24.393			1.08348
161.7	25.1874	24.3777			1.09227
161.8	25.17	24.3826			1.06989
161.9	25.1783	24.3943			1.06649
162	25.1804	24.3943			1.06854
162.1	25.1679	24.3883			1.06215
162.2	25.1705	24.3881			1.06496
162.3	25.1538	24.3894			1.04697
162.4	25.1305	24.3656			1.04743
162.5	25.1177	24.356			1.04418
162.6	25.1256	24.3691			1.039
162.8	25.1022	24.3691			1.01572
162.8	25.0645	24.3267			1.02033
162.9	25.0535	24.3206			1.01551
163	25.0434	24.322			1.00393
163.1	25.0378	24.3044			1.01595
163.2	25.0486	24.3098			1.02137
163.3	25.0406	24.3175			1.00561
163.4	25.027	24.2987			1.01081
163.5	25.0222	24.2853			1.01948
163.6	25.02	24.3109			0.991606
163.7	25.0112	24.3136			0.980156
163.8	25.0412	24.3313			0.992376
163.9	25.0167	24.3318			0.967476
164	25.0326	24.349			0.966186
164.1	25.0423	24.351			0.973856
164.2	25.0091	24.3293			0.962356
164.3	25.0087	24.3126			0.978726
164.4	24.9951	24.3235			0.954156
164.5	24.997	24.3223			0.957176
164.6	25.0025	24.3185			0.966576
164.8	24.9942	24.3193			0.957426
164.8	25.0007	24.3198			0.963506
164.9	25.0085	24.3242			0.966826
165	25.0043	24.3313			0.955566
165.1	24.9868	24.3357			0.933656
165.2	24.9899	24.3338			0.938596
165.3	25.0008	24.3595			0.923816
165.5	24.9845	24.3355			0.931516
165.5	24.9681	24.3455			0.905196
165.6	24.9557	24.3501			0.888206
165.8	24.9553	24.3348			0.903026
165.8	24.9521	24.3154			0.919186
165.9	24.9523	24.3418			0.893046
166	24.9657	24.3642			0.884056
166.1	24.9574	24.3697			0.870206
166.2	24.9585	24.3677			0.873396
166.3	24.9525	24.3681			0.866946
166.4	24.9554	24.365			0.872906
166.5	24.9526	24.3761			0.859036
166.6	24.9418	24.3717			0.852686
166.7	24.9302	24.3669			0.845806
166.8	24.9189	24.3448			0.856656
166.9	24.8932	24.3145			0.861266
167	24.8775	24.3006			0.859416
167.1	24.886	24.2969			0.871606
167.2	24.8619	24.2859			0.858586
167.3	24.8447	24.2829			0.844266
167.4	24.8327	24.2925			0.822726
167.5	24.828	24.2739			0.836616
167.6	24.8145	24.2917			0.805276
167.7	24.8029	24.2786			0.806906
167.8	24.8266	24.286			0.823086
167.9	24.8164	24.2716			0.827336
168	24.8278	24.302			0.808326
168.1	24.8313	24.3165			0.797276
168.2	24.8323	24.3274			0.787506
168.3	24.8407	24.3499			0.773246
168.4	24.8262	24.331			0.777716
168.5	24.8252	24.3242			0.783536
168.6	24.8325	24.3316			0.783396
168.8	24.8302	24.3449			0.767816
168.8	24.8116	24.3355			0.758636
168.9	24.897	24.415			0.764536
169	24.9346	24.4655			0.751656
169.1	24.9476	24.4603			0.769826
169.2	24.9094	24.4315			0.760426
169.3	24.9033	24.4258			0.760076
169.5	24.9151	24.4247			0.772926
169.5	24.92	24.4351			0.767436
169.6	24.9068	24.4232			0.766106
169.7	24.8954	24.4089			0.769016
169.8	24.8967	24.4188			0.760406
169.9	24.8909	24.4321			0.741386
170	24.896	24.448			0.730526
170.1	24.8699	24.4312			0.721296
170.2	24.8687	24.4089			0.742366
170.3	24.8451	24.3944			0.733186
170.4	24.8603	24.4309			0.711926
170.5	24.8853	24.4457			0.722196
170.6	24.9063	24.4534			0.735496
170.7	24.8935	24.4716			0.704486
170.8	24.8944	24.4383			0.738656
170.9	24.8619	24.4228			0.721666
171	24.8286	24.3735			0.737616
171.1	24.8174	24.411			0.688926
171.2	24.8107	24.4021			0.691146
171.3	24.8323	24.4322			0.682646
171.5	24.8124	24.4109			0.683966
171.5	24.8245	24.4117			0.695306
171.6	24.8232	24.4352			0.670536
171.8	24.8306	24.4139			0.699256
171.8	24.8016	24.4191			0.665006
171.9	24.819	24.4203			0.681216
172	24.8102	24.418			0.674736
172.1	24.7984	24.4122			0.668796
172.2	24.7909	24.3987			0.674816
172.3	24.7898	24.4062			0.666176
172.4	24.786	24.3903			0.678326
172.5	24.7819	24.3908			0.673596
172.6	24.7629	24.388			0.657396
172.8	24.7323	24.3515			0.663376
172.8	24.715	24.334			0.663536
172.9	24.6951	24.3363			0.641386
173	24.6776	24.3033			0.656856
173.1	24.6576	24.2829			0.657166
173.2	24.6458	24.2978			0.630566
173.3	24.6677	24.2804			0.669866
173.4	24.6693	24.2891			0.662796
173.5	24.6643	24.2957			0.651106
173.6	24.6685	24.3413			0.609776
173.8	24.6725	24.3326			0.622426
173.8	24.6893	24.3358			0.636086
173.9	24.6561	24.3276			0.611006
174	24.6425	24.2971			0.627986
174.1	24.6496	24.3032			0.628986
174.2	24.6551	24.3074			0.630256
174.3	24.6478	24.2918			0.638626
174.4	24.6718	24.3283			0.626056
174.5	24.6746	24.3449			0.612316
174.6	24.6715	24.353			0.601096
174.7	24.6582	24.3618			0.578976
174.8	24.6703	24.3621			0.590756
174.9	24.6864	24.3599			0.609016
175	24.6903	24.3742			0.598566
175.1	24.6965	24.3971			0.581936
175.2	24.6922	24.3998			0.574976
175.3	24.6742	24.358			0.598746
175.5	24.6548	24.3633			0.574046
175.5	24.6392	24.3276			0.594086
175.6	24.6524	24.3647			0.570266
175.7	24.6629	24.3848			0.560596
175.8	24.6555	24.3837			0.554306
175.9	24.654	24.3779			0.558616
176	24.6543	24.3641			0.572726
176.2	24.6595	24.3638			0.578266
176.2	24.6735	24.3808			0.575266
176.3	24.6746	24.356			0.601096
176.4	24.6657	24.3853			0.562886
176.5	24.6502	24.3963			0.536496
176.6	24.6502	24.3823			0.550416
176.8	24.6256	24.3701			0.537966
176.8	24.6507	24.3804			0.552876
176.9	24.6554	24.3942			0.543706
177	24.6549	24.392			0.545446
177.1	24.5913	24.3284			0.545386
177.2	24.5624	24.3041			0.540796
177.3	24.5412	24.2898			0.533886
177.4	24.5456	24.275			0.553066
177.5	24.5498	24.2815			0.550896
177.6	24.5668	24.3185			0.530776
177.8	24.5384	24.2952			0.525716
177.8	24.5308	24.2808			0.532536
177.9	24.5298	24.2829			0.529376
178	24.5379	24.2795			0.540906
178.1	24.531	24.2833			0.530186
178.2	24.5306	24.295			0.518116
178.3	24.527	24.2883			0.521336
178.5	24.5188	24.2841			0.517206
178.5	24.4975	24.2923			0.487716
178.6	24.5119	24.314			0.480466
178.7	24.5161	24.2904			0.508206
178.8	24.5088	24.2812			0.510146
178.9	24.5221	24.3026			0.502046
179	24.5233	24.286			0.519866
179.1	24.5	24.3034			0.479086
179.2	24.5009	24.2836			0.499906
179.3	24.5097	24.2904			0.501826
179.5	24.512	24.2688			0.525816
179.5	24.4924	24.2618			0.513196
179.6	24.4859	24.2519			0.516566
179.7	24.4807	24.2642			0.499056
179.8	24.4771	24.2811			0.478596
179.9	24.4728	24.2777			0.477656
180	24.4799	24.2882			0.474226
180.1	24.4908	24.3283			0.445016
180.2	24.5064	24.3238			0.465176
180.3	24.5187	24.3279			0.473396
180.4	24.5158	24.3175			0.480796
180.5	24.5063	24.3127			0.476096
180.6	24.5167	24.3076			0.491696
180.8	24.5116	24.2999			0.494216
180.8	24.5277	24.3311			0.479126
180.9	24.5193	24.3326			0.469226
181	24.4892	24.315			0.456806
181.1	24.5025	24.3166			0.468426
181.2	24.4894	24.3116			0.460366
181.3	24.4871	24.3029			0.466756
181.4	24.4911	24.3062			0.467436
181.5	24.5192	24.3447			0.457036
181.6	24.5293	24.376			0.435816
181.7	24.523	24.3799			0.425706
181.8	24.5171	24.3564			0.443276
181.9	24.5407	24.3694			0.453856
182	24.542	24.3778			0.446806
182.1	24.5506	24.3753			0.457836
182.2	24.494	24.338			0.438486
182.3	24.458	24.2865			0.454026
182.4	24.4422	24.2711			0.453646
182.5	24.4412	24.2656			0.458136
182.6	24.4364	24.2633			0.455656
182.7	24.4092	24.2431			0.448596
182.8	24.4026	24.2313			0.453916
182.9	24.4188	24.266			0.435356
183	24.4258	24.2551			0.453216
183.1	24.4017	24.243			0.441266
183.2	24.4143	24.252			0.444836
183.3	24.4055	24.24			0.448006
183.5	24.4041	24.2457			0.441006
183.5	24.3922	24.2376			0.437166
183.6	24.3848	24.2319			0.435496
183.7	24.36	24.2148			0.427666
183.8	24.364	24.2262			0.420356
183.9	24.3673	24.2054			0.444456
184	24.3483	24.2036			0.427146
184.1	24.3589	24.2109			0.430556
184.2	24.4263	24.2809			0.427876
184.3	24.4565	24.2852			0.453776
184.4	24.4381	24.279			0.441566
184.5	24.4148	24.2924			0.404856
184.6	24.4256	24.2869			0.421196
184.8	24.4321	24.2841			0.430586
184.8	24.4365	24.2794			0.439666
184.9	24.4362	24.2911			0.427666
185	24.458	24.3194			0.421096
185.1	24.4404	24.3351			0.387836
185.2	24.4429	24.3391			0.386426
185.3	24.4599	24.3641			0.378356
185.5	24.4707	24.3343			0.418956
185.5	24.4702	24.3563			0.396416
185.6	24.4756	24.3708			0.387386
185.8	24.465	24.3602			0.387366
185.8	24.4773	24.3491			0.410756
185.9	24.4805	24.3442			0.418786
186	24.4552	24.3309			0.406856
186.1	24.4676	24.3481			0.402036
186.2	24.4617	24.3539			0.390316
186.3	24.5054	24.4042			0.383746
186.5	24.5224	24.4235			0.381526
186.5	24.5132	24.3979			0.397786
186.6	24.5294	24.4099			0.402026
186.7	24.5047	24.3815			0.405736
186.8	24.4299	24.3403			0.372186
186.9	24.4247	24.3142			0.393036
187	24.4043	24.319			0.367756
187.1	24.4022	24.3074			0.377256
187.2	24.3939	24.2845			0.391886
187.3	24.4041	24.2926			0.394026
187.4	24.3744	24.258			0.399016
187.5	24.3811	24.2667			0.396866
187.6	24.3944	24.2658			0.411166
187.8	24.3949	24.2903			0.387116
187.8	24.3834	24.2802			0.385756
187.9	24.3879	24.286			0.384426
188	24.3883	24.2965			0.374316
188.1	24.4019	24.3234			0.361006
188.2	24.3993	24.3211			0.360716
188.3	24.4406	24.3427			0.380366
188.4	24.4605	24.3724			0.370616
188.5	24.4521	24.3701			0.364446
188.6	24.4455	24.3866			0.341506
188.8	24.4481	24.3913			0.339396
188.8	24.4474	24.3644			0.365516
188.9	24.4406	24.3696			0.353556
189	24.4393	24.3662			0.355616
189.1	24.4658	24.3929			0.355476
189.2	24.4671	24.3881			0.361466
189.3	24.4612	24.3821			0.361616
189.4	24.4349	24.3658			0.351626
189.5	24.4533	24.3947			0.341106
189.6	24.4627	24.3932			0.352006
189.7	24.4635	24.3594			0.386596
189.8	24.4444	24.3762			0.350716
189.9	24.4501	24.3805			0.352116
190	24.4599	24.3957			0.346716
190.1	24.4458	24.3868			0.341516
190.2	24.4455	24.3921			0.335866
190.3	24.4441	24.3837			0.342946
190.5	24.4203	24.361			0.341836
190.5	24.4032	24.3363			0.349426
190.6	24.3928	24.3396			0.335756
190.7	24.385	24.3393			0.328236
190.8	24.3812	24.3546			0.309156
190.9	24.4029	24.3402			0.345216
191	24.405	24.3543			0.333296
191.1	24.4058	24.3538			0.334546
191.2	24.4268	24.3724			0.336946
191.3	24.4173	24.3902			0.309696
191.5	24.4179	24.3803			0.320166
191.5	24.3977	24.361			0.319176
191.6	24.4074	24.3554			0.334536
191.7	24.3931	24.3616			0.314096
191.8	24.3817	24.3308			0.333346
191.9	24.37	24.3429			0.309726
192	24.3915	24.3449			0.329196
192.1	24.4037	24.3616			0.324636
192.2	24.3856	24.3561			0.312026
192.3	24.3709	24.3203			0.333066
192.5	24.4164	24.3797			0.319226
192.5	24.4656	24.4187			0.329446
192.6	24.48	24.4442			0.318306
192.8	24.4495	24.4081			0.323966
192.8	24.4272	24.4023			0.307466
192.9	24.4368	24.4114			0.307946
193	24.4399	24.4021			0.320396
193.2	24.4579	24.4261			0.314316
193.2	24.4802	24.4412			0.321576
193.3	24.4711	24.4634			0.290196
193.5	24.461	24.4485			0.294986
193.5	24.4382	24.4036			0.317126
193.6	24.4362	24.3989			0.319736
193.8	24.4345	24.4406			0.276476
193.8	24.4087	24.4083			0.282926
193.9	24.4034	24.3958			0.290106
194	24.4323	24.42			0.294906
194.1	24.4707	24.4353			0.317876
194.2	24.5012	24.4151			0.368636
194.3	24.5156	24.4147			0.383396
194.4	24.4571	24.3612			0.378456
194.5	24.4213	24.322			0.381836
194.6	24.4149	24.3179			0.379516
194.7	24.4054	24.3111			0.376876
194.8	24.4035	24.3097			0.376356
194.9	24.4047	24.3096			0.377646
195	24.3949	24.3012			0.376186
195.1	24.3985	24.3139			0.367096
195.3	24.4187	24.3304			0.370846
195.3	24.4099	24.3319			0.360516
195.5	24.408	24.3216			0.368986
195.5	24.4343	24.3466			0.370206
195.6	24.426	24.3469			0.361656
195.8	24.3913	24.3142			0.359606
195.8	24.3833	24.3162			0.349646
195.9	24.3883	24.3109			0.359976
196	24.3615	24.3278			0.316186
196.1	24.3788	24.3313			0.330106
196.2	24.3644	24.3385			0.308416
196.3	24.3332	24.3128			0.302966
196.5	24.2779	24.2668			0.293616
196.5	24.2807	24.2725			0.290726
196.6	24.2531	24.2484			0.287206
196.8	24.2558	24.259			0.279336
196.8	24.2548	24.2522			0.285126
196.9	24.2517	24.2576			0.276576
197	24.2331	24.2453			0.270296

## Sheet: fit of data
					param a	0.0718584
		sum of errors	0.513254		param b	0.0430425
time	corrected temperature increase	FIT	error
30.8	0.010726	0	0.000115046
30.9	0.022936	0.0071704	0.000248553
31	0.015196	0.01431	7.84945e-07
31.1	0.025506	0.0214189	1.67038e-05
31.2	0.029036	0.0284973	2.90121e-07
31.3	0.021006	0.0355453	0.000211393
31.5	0.037626	0.0495507	0.000142198
31.5	0.023416	0.0495507	0.000683022
31.6	0.043426	0.0565082	0.000171146
31.7	0.048476	0.0634359	0.000223801
31.8	0.036826	0.0703339	0.00112278
31.9	0.055806	0.0772022	0.000457799
32	0.066896	0.084041	0.000293953
32.1	0.074086	0.0908505	0.000281048
32.2	0.095186	0.0976307	5.97648e-06
32.3	0.084726	0.104382	0.000386349
32.5	0.111056	0.117797	4.54417e-05
32.5	0.112116	0.117797	3.22743e-05
32.6	0.116066	0.124461	7.04846e-05
32.7	0.126116	0.131097	2.48138e-05
32.8	0.122166	0.137705	0.000241451
32.9	0.126996	0.144284	0.000298863
33	0.152696	0.150834	3.46577e-06
33.1	0.172336	0.157357	0.000224373
33.2	0.148936	0.163851	0.000222471
33.3	0.145046	0.170318	0.00063868
33.5	0.156316	0.183168	0.000721042
33.5	0.160936	0.183168	0.000494272
33.6	0.163696	0.189552	0.000668529
33.7	0.153026	0.195908	0.00183888
33.8	0.175096	0.202237	0.000736643
33.9	0.170326	0.208539	0.00146023
34	0.173996	0.214814	0.00166608
34.1	0.210616	0.221061	0.000109108
34.2	0.212036	0.227282	0.000232453
34.3	0.221506	0.233477	0.000143296
34.4	0.242056	0.239644	5.81657e-06
34.5	0.240726	0.245785	2.55972e-05
34.6	0.262866	0.2519	0.00012025
34.8	0.262136	0.264051	3.66704e-06
34.8	0.270936	0.264051	4.74039e-05
34.9	0.263126	0.270087	4.8459e-05
35.1	0.267066	0.282082	0.000225486
35.1	0.286806	0.282082	2.23144e-05
35.2	0.295406	0.288041	5.42426e-05
35.3	0.281656	0.293974	0.000151741
35.5	0.302406	0.305764	1.12795e-05
35.5	0.297256	0.305764	7.23945e-05
35.6	0.299086	0.311622	0.000157142
35.7	0.308646	0.317454	7.75742e-05
35.8	0.306756	0.323261	0.000272401
35.9	0.332686	0.329043	1.32747e-05
36	0.331326	0.3348	1.20667e-05
36.1	0.328986	0.340532	0.000133314
36.2	0.346936	0.34624	4.84456e-07
36.3	0.359086	0.351923	5.13047e-05
36.5	0.381156	0.363217	0.000321817
36.5	0.342556	0.363217	0.000426866
36.6	0.362066	0.368827	4.57129e-05
36.8	0.371966	0.379976	6.41555e-05
36.8	0.370856	0.379976	8.31692e-05
36.9	0.372126	0.385514	0.000179242
37	0.393216	0.391029	4.78412e-06
37.1	0.403926	0.39652	5.48537e-05
37.2	0.425446	0.401987	0.000550324
37.3	0.413466	0.407431	3.64226e-05
37.5	0.412536	0.418249	3.26335e-05
37.5	0.414036	0.418249	1.77458e-05
37.6	0.427186	0.423623	1.26978e-05
37.8	0.418706	0.434301	0.00024322
37.8	0.443086	0.434301	7.71675e-05
37.9	0.444626	0.439607	2.51946e-05
38	0.440646	0.444889	1.80019e-05
38.1	0.458176	0.450148	6.44413e-05
38.2	0.478596	0.455385	0.000538728
38.3	0.474976	0.4606	0.000206669
38.4	0.468276	0.465792	6.16963e-06
38.5	0.486276	0.470962	0.00023452
38.6	0.473526	0.47611	6.67483e-06
38.8	0.476516	0.486339	9.6483e-05
38.8	0.500136	0.486339	0.000190369
38.9	0.468936	0.49142	0.000505537
39	0.526486	0.49648	0.000900366
39.1	0.519816	0.501518	0.00033482
39.2	0.504506	0.506534	4.11402e-06
39.3	0.501926	0.511529	9.22203e-05
39.4	0.522326	0.516502	3.39129e-05
39.5	0.536356	0.521455	0.000222053
39.6	0.536666	0.526385	0.000105693
39.7	0.517886	0.531295	0.000179798
39.8	0.523696	0.536183	0.000155934
39.9	0.549156	0.541051	6.56932e-05
40	0.556286	0.545897	0.000107922
40.1	0.549306	0.550723	2.00852e-06
40.2	0.568966	0.555528	0.000180573
40.3	0.573336	0.560313	0.000169607
40.5	0.573106	0.56982	1.07982e-05
40.5	0.572476	0.56982	7.0547e-06
40.6	0.570546	0.574543	1.59757e-05
40.8	0.576446	0.583928	5.59839e-05
40.8	0.599016	0.583928	0.000227641
40.9	0.588116	0.588591	2.25309e-07
41	0.604516	0.593233	0.000127304
41.1	0.597456	0.597856	1.5963e-07
41.2	0.611826	0.602458	8.77566e-05
41.3	0.595076	0.607041	0.000143161
41.5	0.592546	0.616148	0.000557041
41.5	0.633146	0.616148	0.000288942
41.6	0.623656	0.620672	8.90567e-06
41.7	0.634026	0.625176	7.83158e-05
41.8	0.646296	0.629662	0.000276702
41.9	0.652256	0.634128	0.000328637
42	0.663756	0.638574	0.000634109
42.1	0.633936	0.643002	8.2196e-05
42.2	0.645206	0.647411	4.86162e-06
42.3	0.684176	0.651801	0.00104816
42.5	0.683676	0.660524	0.000536027
42.5	0.675226	0.660524	0.000216156
42.6	0.680256	0.664857	0.000237123
42.7	0.669486	0.669172	9.85732e-08
42.8	0.671336	0.673468	4.54689e-06
42.9	0.690836	0.677746	0.000171343
43	0.705636	0.682006	0.000558392
43.1	0.692346	0.686247	3.71994e-05
43.2	0.701816	0.69047	0.000128735
43.3	0.694526	0.694675	2.21043e-08
43.5	0.711926	0.70303	7.91345e-05
43.5	0.717496	0.70303	0.000209258
43.6	0.739636	0.707181	0.00105332
43.8	0.740316	0.715429	0.000619338
43.8	0.732306	0.715429	0.000284816
43.9	0.736806	0.719527	0.000298559
44	0.728916	0.723607	2.81838e-05
44.2	0.743206	0.731715	0.000132049
44.2	0.743756	0.731715	0.000144992
44.3	0.751886	0.735742	0.000260615
44.5	0.751386	0.743746	5.837e-05
44.5	0.763776	0.743746	0.000401202
44.6	0.781046	0.747722	0.00111049
44.8	0.788386	0.755623	0.00107342
44.8	0.791406	0.755623	0.00128043
44.9	0.774256	0.759548	0.00021633
45	0.796046	0.763456	0.00106211
45.1	0.800556	0.767347	0.00110281
45.2	0.811316	0.771222	0.00160753
45.3	0.795966	0.77508	0.000436225
46.5	0.810516	0.820104	9.19244e-05
46.6	0.831116	0.823752	5.42317e-05
46.7	0.818356	0.827384	8.15078e-05
46.8	0.847096	0.831001	0.00025905
46.9	0.858766	0.834602	0.000583889
47	0.852626	0.838188	0.000208456
47.1	0.836786	0.841758	2.47246e-05
47.2	0.831136	0.845313	0.000201
47.3	0.866716	0.848853	0.000319079
47.4	0.876126	0.852378	0.000563977
47.5	0.874116	0.855887	0.000332288
47.6	0.862866	0.859382	1.2141e-05
47.8	0.864666	0.866325	2.75352e-06
47.8	0.847526	0.866325	0.000353416
47.9	0.865636	0.869775	1.71306e-05
48.1	0.866836	0.87663	9.59145e-05
48.1	0.879196	0.87663	6.58643e-06
48.2	0.889066	0.880035	8.15612e-05
48.3	0.885396	0.883425	3.88276e-06
48.4	0.900686	0.886802	0.000192776
48.5	0.920866	0.890163	0.000942661
48.6	0.885166	0.89351	6.96283e-05
48.8	0.884516	0.900162	0.000244785
48.8	0.904206	0.900162	1.63572e-05
48.9	0.915446	0.903466	0.000143525
49	0.916096	0.906756	8.72389e-05
49.1	0.902796	0.910032	5.23555e-05
49.2	0.910186	0.913293	9.65672e-06
49.3	0.917366	0.916541	6.80074e-07
49.4	0.921936	0.919775	4.66909e-06
49.5	0.938006	0.922995	0.000225325
49.6	0.933166	0.926201	4.85071e-05
49.7	0.936646	0.929394	5.25963e-05
49.8	0.937376	0.932572	2.30753e-05
49.9	0.948176	0.935737	0.000154721
50.1	0.931726	0.942027	0.000106103
50.1	0.950006	0.942027	6.36706e-05
50.2	0.969086	0.945151	0.000572883
50.3	0.949746	0.948262	2.20227e-06
50.4	0.955136	0.95136	1.42611e-05
50.5	0.952716	0.954444	2.98573e-06
50.6	0.933046	0.957515	0.000598732
50.7	0.928426	0.960573	0.00103342
50.8	0.937776	0.963618	0.000667789
50.9	0.959196	0.966649	5.55514e-05
51	0.975376	0.969668	3.25821e-05
51.1	0.994776	0.972674	0.000488516
51.2	0.984826	0.975666	8.38988e-05
51.3	0.992846	0.978646	0.000201632
51.4	0.993956	0.981613	0.00015234
51.5	1.00782	0.984568	0.00054048
51.6	0.993326	0.987509	3.38321e-05
51.8	0.984706	0.993355	7.48049e-05
51.8	0.994076	0.993355	5.19863e-07
51.9	1.0052	0.996259	7.98713e-05
52	1.01084	0.99915	0.000136553
52.1	1.00072	1.00203	1.72516e-06
52.2	1.0052	1.0049	8.99168e-08
52.3	1.0145	1.00775	4.55016e-05
52.4	1.0317	1.01059	0.000445352
52.5	1.02818	1.01342	0.000217665
52.6	1.02586	1.01624	9.24619e-05
52.7	1.02029	1.01905	1.53775e-06
52.8	1.0129	1.02184	7.9987e-05
52.9	1.04028	1.02462	0.000245074
53.1	1.02927	1.03015	7.78913e-07
53.1	1.04203	1.03015	0.000141074
53.2	1.05205	1.03289	0.000366781
53.3	1.0631	1.03563	0.000754458
53.4	1.04573	1.03835	5.4391e-05
53.5	1.04458	1.04106	1.23506e-05
53.6	1.02893	1.04376	0.000220069
53.7	1.03054	1.04645	0.000253197
53.8	1.05802	1.04912	7.90665e-05
53.9	1.04827	1.05179	1.24079e-05
54	1.05706	1.05444	6.83585e-06
54.1	1.06019	1.05708	9.62841e-06
54.2	1.05858	1.05971	1.29337e-06
54.3	1.06858	1.06233	3.89851e-05
54.4	1.0581	1.06494	4.68388e-05
54.5	1.05415	1.06754	0.000179302
54.6	1.05361	1.07012	0.000272769
54.8	1.05336	1.07526	0.000479746
54.8	1.10632	1.07526	0.00096453
54.9	1.08838	1.07781	0.000111613
55	1.10032	1.08035	0.000398542
55.1	1.10188	1.08288	0.000360743
55.2	1.09752	1.0854	0.000146744
55.3	1.10718	1.08791	0.000371148
55.4	1.11596	1.09041	0.000652668
55.5	1.11943	1.0929	0.000703856
55.6	1.10208	1.09537	4.49418e-05
55.8	1.0852	1.10029	0.000227923
55.8	1.09283	1.10029	5.57577e-05
55.9	1.09913	1.10274	1.30448e-05
56	1.12443	1.10517	0.00037072
56.1	1.10144	1.1076	3.79405e-05
56.2	1.10755	1.11001	6.06573e-06
56.3	1.10308	1.11241	8.71569e-05
56.4	1.09151	1.1148	0.000542815
56.5	1.09373	1.11719	0.000550404
56.6	1.11582	1.11956	1.40085e-05
56.8	1.11895	1.12427	2.8371e-05
56.8	1.09995	1.12427	0.000591776
56.9	1.1075	1.12661	0.000365502
57	1.14274	1.12895	0.000190173
57.1	1.1438	1.13127	0.000156969
57.2	1.15285	1.13358	0.000371222
57.3	1.17043	1.13588	0.00119339
57.4	1.14198	1.13817	1.44676e-05
57.5	1.13348	1.14045	4.86969e-05
57.6	1.15433	1.14273	0.000134549
57.8	1.14233	1.14724	2.41625e-05
57.8	1.15901	1.14724	0.000138402
57.9	1.17574	1.14948	0.000689139
58.1	1.15866	1.15394	2.22248e-05
58.1	1.16545	1.15394	0.000132349
58.2	1.15449	1.15616	2.7886e-06
58.3	1.17424	1.15836	0.000252028
58.4	1.16878	1.16056	6.75705e-05
58.5	1.1664	1.16274	1.3354e-05
58.6	1.16601	1.16492	1.18349e-06
58.7	1.17036	1.16709	1.06982e-05
58.8	1.18418	1.16924	0.000222995
58.9	1.15782	1.17139	0.000184294
59	1.17241	1.17353	1.26507e-06
59.1	1.16429	1.17566	0.000129387
59.2	1.19671	1.17778	0.000358126
59.3	1.16762	1.17989	0.00015074
59.4	1.17993	1.182	4.28646e-06
59.5	1.19554	1.18409	0.000131008
59.6	1.19038	1.18617	1.76497e-05
59.8	1.20254	1.19032	0.000149292
59.8	1.19825	1.19032	6.28612e-05
60.1	1.19826	1.19646	3.20773e-06
60.1	1.19101	1.19646	2.98005e-05
60.2	1.18619	1.1985	0.00015155
60.3	1.21776	1.20052	0.000297099
60.4	1.22637	1.20253	0.000567983
60.5	1.22021	1.20454	0.000245451
60.6	1.20178	1.20654	2.2658e-05
60.8	1.1935	1.2105	0.000289278
60.8	1.22685	1.2105	0.000267056
60.9	1.2197	1.21248	5.21363e-05
61.1	1.23208	1.21639	0.000245967
61.1	1.22624	1.21639	9.68912e-05
61.2	1.23277	1.21834	0.000208148
61.3	1.23074	1.22028	0.000109405
61.4	1.2192	1.22221	9.05782e-06
61.5	1.22464	1.22413	2.59434e-07
61.6	1.23555	1.22604	9.03748e-05
61.7	1.21306	1.22794	0.000221652
61.8	1.20839	1.22984	0.000460291
61.9	1.22252	1.23173	8.48724e-05
62.1	1.23344	1.23548	4.18124e-06
62.1	1.24855	1.23548	0.000170699
62.2	1.23148	1.23734	3.44431e-05
62.3	1.22877	1.2392	0.000108886
62.4	1.24368	1.24105	6.90183e-06
62.5	1.24046	1.24289	5.91933e-06
62.6	1.25706	1.24472	0.000152148
62.7	1.25445	1.24655	6.24181e-05
62.8	1.26343	1.24836	0.000226925
62.9	1.25874	1.25017	7.33648e-05
63	1.25159	1.25197	1.48682e-07
63.1	1.27884	1.25376	0.000628566
63.2	1.29083	1.25555	0.00124438
63.3	1.26399	1.25733	4.43279e-05
63.4	1.28011	1.2591	0.000441325
63.5	1.29426	1.26086	0.00111524
63.6	1.29097	1.26262	0.000803731
63.8	1.26587	1.2661	5.63014e-08
63.8	1.26669	1.2661	3.39564e-07
63.9	1.26039	1.26784	5.54991e-05
64.1	1.26364	1.27128	5.84072e-05
64.1	1.28266	1.27128	0.000129448
64.2	1.29646	1.27299	0.000550713
64.3	1.28302	1.27469	6.92949e-05
64.4	1.27893	1.27639	6.44527e-06
64.5	1.2824	1.27808	1.86661e-05
64.6	1.29507	1.27976	0.000234377
64.8	1.31274	1.2831	0.000878462
64.8	1.31558	1.2831	0.00105488
64.9	1.30859	1.28476	0.000567838
65	1.27811	1.28641	6.89402e-05
65.1	1.28492	1.28805	9.84895e-06
65.2	1.30835	1.28969	0.000347953
65.3	1.28807	1.29132	1.06125e-05
65.4	1.27844	1.29295	0.000210594
65.5	1.28944	1.29457	2.63072e-05
65.6	1.30509	1.29618	7.94006e-05
65.7	1.30056	1.29778	7.71377e-06
65.8	1.2996	1.29938	4.88065e-08
65.9	1.29618	1.30096	2.29313e-05
66.1	1.3015	1.30412	6.90319e-06
66.1	1.29931	1.30412	2.32073e-05
66.2	1.29601	1.30569	9.383e-05
66.3	1.33841	1.30726	0.000970382
66.4	1.32136	1.30881	0.000157382
66.5	1.31952	1.31036	8.38351e-05
66.6	1.29706	1.3119	0.000220411
66.8	1.30571	1.31497	8.57704e-05
66.8	1.30887	1.31497	3.7225e-05
66.9	1.30547	1.31649	0.000121525
67	1.31163	1.31801	4.07035e-05
67.1	1.29932	1.31952	0.00040802
67.2	1.31337	1.32102	5.85621e-05
67.3	1.34367	1.32252	0.000447356
67.4	1.31505	1.32401	8.02712e-05
67.5	1.31121	1.32549	0.00020401
67.6	1.32504	1.32697	3.7274e-06
67.8	1.33933	1.3299	8.88024e-05
67.8	1.36465	1.3299	0.00120711
67.9	1.33977	1.33136	7.06445e-05
68	1.33826	1.33281	2.96243e-05
68.1	1.33485	1.33426	3.44391e-07
68.2	1.34692	1.3357	0.000125823
68.3	1.33754	1.33713	1.62819e-07
68.4	1.34942	1.33856	0.000117855
68.5	1.33211	1.33998	6.20188e-05
68.6	1.33758	1.3414	1.45954e-05
68.7	1.33207	1.34281	0.000115337
68.8	1.3615	1.34421	0.000298856
68.9	1.35493	1.34561	8.68702e-05
69.1	1.31454	1.34838	0.00114553
69.1	1.32757	1.34838	0.000433292
69.2	1.33313	1.34976	0.000276716
69.3	1.34301	1.35113	6.60636e-05
69.4	1.35608	1.3525	1.27789e-05
69.5	1.35375	1.35386	1.36068e-08
69.6	1.37471	1.35522	0.000379774
69.7	1.37971	1.35657	0.000535369
69.8	1.36498	1.35791	4.99015e-05
69.9	1.34389	1.35925	0.000236055
70	1.36181	1.36058	1.49695e-06
70.1	1.34468	1.36191	0.000296983
70.2	1.34087	1.36323	0.000500158
70.3	1.34755	1.36455	0.000288984
70.4	1.34118	1.36586	0.000609064
70.5	1.34723	1.36716	0.000397336
70.6	1.35897	1.36846	9.0093e-05
70.8	1.36709	1.37104	1.56178e-05
70.8	1.36816	1.37104	8.30557e-06
70.9	1.37376	1.37232	2.06285e-06
71	1.35916	1.3736	0.000208514
71.1	1.37545	1.37487	3.35428e-07
71.2	1.35818	1.37613	0.000322425
71.3	1.37727	1.37739	1.59031e-08
71.4	1.38912	1.37865	0.000109608
71.5	1.36081	1.3799	0.000364418
71.7	1.37391	1.38238	7.1773e-05
71.8	1.37953	1.38361	1.66871e-05
71.9	1.39621	1.38484	0.000129214
72.1	1.37382	1.38728	0.000181241
72.1	1.34711	1.38728	0.00161384
72.2	1.37115	1.38849	0.000300836
72.3	1.40436	1.3897	0.000214873
72.4	1.41774	1.3909	0.000720219
72.5	1.39807	1.3921	3.56456e-05
72.6	1.38349	1.39329	9.60588e-05
72.7	1.39318	1.39447	1.68272e-06
72.8	1.38296	1.39565	0.000161248
72.9	1.39066	1.39683	3.81234e-05
73.1	1.39014	1.39917	8.15665e-05
73.1	1.38548	1.39917	0.000187455
73.2	1.37423	1.40033	0.000681335
73.3	1.38779	1.40148	0.000187646
73.4	1.39271	1.40264	9.85935e-05
73.5	1.3938	1.40378	9.97104e-05
73.6	1.3836	1.40492	0.000454827
73.7	1.40674	1.40606	4.58416e-07
73.8	1.4005	1.40719	4.48139e-05
73.9	1.38907	1.40832	0.000370595
74.1	1.39562	1.41056	0.000223185
74.1	1.40203	1.41056	7.27505e-05
74.2	1.39831	1.41167	0.000178529
74.3	1.40731	1.41277	2.99073e-05
74.4	1.40813	1.41388	3.30774e-05
74.5	1.40829	1.41498	4.4744e-05
74.6	1.40069	1.41607	0.000236612
74.8	1.42346	1.41824	2.72036e-05
74.8	1.41919	1.41824	8.94364e-07
74.9	1.42059	1.41932	1.60439e-06
75.1	1.41513	1.42146	4.01651e-05
75.1	1.40244	1.42146	0.000362049
75.2	1.40093	1.42253	0.000466682
75.3	1.39942	1.42359	0.000584356
75.5	1.39181	1.4257	0.00114861
75.5	1.3958	1.4257	0.000894076
75.6	1.40489	1.42674	0.000477778
75.8	1.41805	1.42882	0.000116181
75.8	1.41918	1.42882	9.30982e-05
75.9	1.41753	1.42986	0.000152087
76.1	1.4021	1.43191	0.000889009
76.1	1.42516	1.43191	4.56469e-05
76.2	1.43441	1.43293	2.17094e-06
76.3	1.4142	1.43395	0.000390163
76.4	1.41638	1.43496	0.000345371
76.5	1.4229	1.43597	0.000170861
76.6	1.42629	1.43697	0.000114155
76.7	1.43032	1.43797	5.85675e-05
76.8	1.43976	1.43896	6.28421e-07
76.9	1.43567	1.43995	1.83812e-05
77.1	1.42652	1.44192	0.000237305
77.1	1.41777	1.44192	0.00058345
77.2	1.43617	1.4429	4.53206e-05
77.3	1.42818	1.44387	0.00024634
77.4	1.44653	1.44484	2.84193e-06
77.5	1.41792	1.4458	0.000777797
77.6	1.458	1.44677	0.00012612
77.7	1.43168	1.44772	0.000257482
77.8	1.43354	1.44867	0.000229179
77.9	1.43937	1.44962	0.000105206
78.1	1.42974	1.45151	0.000473999
78.1	1.43116	1.45151	0.000414184
78.2	1.41848	1.45244	0.0011538
78.3	1.42397	1.45338	0.000864939
78.4	1.43403	1.4543	0.000411198
78.5	1.43292	1.45523	0.000497833
78.6	1.43091	1.45615	0.000637178
78.8	1.42774	1.45798	0.000914514
78.8	1.44615	1.45798	0.000139971
78.9	1.4444	1.45889	0.000209941
79	1.44772	1.45979	0.000145777
79.1	1.46928	1.46069	7.37119e-05
79.2	1.45589	1.46159	3.25034e-05
79.3	1.45226	1.46248	0.000104531
79.4	1.43178	1.46337	0.000998125
79.5	1.43436	1.46425	0.000893912
79.6	1.42904	1.46514	0.00130319
79.8	1.4263	1.46689	0.00164765
79.8	1.45865	1.46689	6.79192e-05
79.9	1.44667	1.46776	0.000444849
80.1	1.4435	1.46949	0.000675505
80.1	1.45282	1.46949	0.000277905
80.2	1.45044	1.47035	0.000396386
80.3	1.45468	1.4712	0.000273066
80.4	1.44208	1.47205	0.00089858
80.5	1.46697	1.4729	3.52154e-05
80.6	1.47128	1.47374	6.09378e-06
80.8	1.46947	1.47542	3.54774e-05
80.8	1.46745	1.47542	6.36213e-05
80.9	1.45269	1.47626	0.000555534
81.1	1.44782	1.47791	0.000905767
81.1	1.47213	1.47791	3.34774e-05
81.2	1.48279	1.47873	1.64127e-05
81.3	1.47782	1.47955	3.02059e-06
81.4	1.47025	1.48037	0.000102489
81.5	1.46864	1.48118	0.0001574
81.6	1.45733	1.48199	0.000608345
81.7	1.4563	1.4828	0.000702245
81.8	1.46378	1.4836	0.0003929
81.9	1.46856	1.4844	0.000250907
82.1	1.45235	1.48598	0.00113141
82.1	1.46381	1.48598	0.000491797
82.2	1.48324	1.48677	1.24934e-05
82.3	1.46141	1.48756	0.000683787
82.4	1.46573	1.48834	0.000511243
82.5	1.47373	1.48911	0.000236812
82.6	1.49305	1.48989	9.9645e-06
82.8	1.47919	1.49143	0.000149883
82.8	1.45848	1.49143	0.00108588
82.9	1.48311	1.49219	8.2581e-05
83.1	1.47269	1.49371	0.000442135
83.1	1.45842	1.49371	0.00124588
83.2	1.47763	1.49447	0.00028365
83.3	1.48819	1.49522	4.94713e-05
83.5	1.50063	1.49671	1.53097e-05
83.5	1.48631	1.49671	0.000108311
83.6	1.4928	1.49746	2.17087e-05
83.7	1.49988	1.49819	2.82879e-06
83.8	1.48246	1.49893	0.000271385
83.9	1.477	1.49966	0.00051376
84.1	1.50189	1.50112	5.90064e-07
84.1	1.50813	1.50112	4.91143e-05
84.2	1.48553	1.50184	0.000266178
84.3	1.48268	1.50256	0.000395411
84.4	1.49811	1.50328	2.67481e-05
84.5	1.51473	1.50399	0.000115226
84.6	1.53619	1.5047	0.000991214
84.8	1.50707	1.50611	9.04744e-07
84.8	1.49797	1.50611	6.64033e-05
84.9	1.52573	1.50682	0.000357571
85.1	1.51878	1.50821	0.000111625
85.2	1.50561	1.5089	1.08726e-05
85.2	1.50608	1.5089	7.99396e-06
85.3	1.5085	1.50959	1.20346e-06
85.4	1.51726	1.51028	4.86684e-05
85.5	1.51493	1.51096	1.57015e-05
85.6	1.51568	1.51164	1.62546e-05
85.7	1.49081	1.51232	0.000462947
85.8	1.49273	1.513	0.000410921
85.9	1.5035	1.51367	0.000103495
86	1.50787	1.51434	4.18927e-05
86.1	1.5004	1.515	0.000213416
86.2	1.51199	1.51567	1.35589e-05
86.3	1.52016	1.51633	1.46471e-05
86.4	1.51581	1.51699	1.39386e-06
86.5	1.50682	1.51764	0.000117193
86.6	1.50278	1.51829	0.000240799
86.8	1.50008	1.51959	0.00038078
86.8	1.52035	1.51959	5.72166e-07
86.9	1.51831	1.52023	3.71468e-06
87.1	1.51859	1.52151	8.56502e-06
87.1	1.53358	1.52151	0.000145525
87.2	1.52815	1.52215	3.59746e-05
87.3	1.50391	1.52278	0.000356262
87.4	1.49806	1.52341	0.000642874
87.5	1.48514	1.52404	0.00151339
87.6	1.50317	1.52466	0.00046212
87.7	1.51917	1.52528	3.74416e-05
87.8	1.50965	1.5259	0.000264331
87.9	1.50489	1.52652	0.000468069
88.1	1.49308	1.52775	0.00120203
88.1	1.51914	1.52775	7.41366e-05
88.2	1.50415	1.52835	0.000586076
88.3	1.53627	1.52896	5.33613e-05
88.4	1.52403	1.52956	3.06765e-05
88.5	1.53338	1.53017	1.03069e-05
88.6	1.53478	1.53076	1.60969e-05
88.7	1.53431	1.53136	8.68078e-06
88.8	1.50513	1.53195	0.000719682
88.9	1.51733	1.53254	0.000231574
89.1	1.53605	1.53372	5.42283e-06
89.1	1.51988	1.53372	0.000191582
89.2	1.51919	1.5343	0.000228445
89.3	1.51117	1.53488	0.0005624
89.4	1.52835	1.53546	5.05958e-05
89.5	1.51661	1.53603	0.000377474
89.6	1.53078	1.53661	3.40101e-05
89.7	1.54922	1.53718	0.000144902
89.8	1.54423	1.53775	4.19811e-05
89.9	1.54196	1.53831	1.32751e-05
90	1.5402	1.53888	1.74279e-06
90.1	1.53656	1.53944	8.29893e-06
90.2	1.54085	1.54	7.23672e-07
90.3	1.52359	1.54055	0.000287826
90.5	1.52608	1.54166	0.000242753
90.5	1.51407	1.54166	0.000761238
90.6	1.53428	1.54221	6.28774e-05
90.8	1.54242	1.5433	7.75179e-07
90.8	1.5361	1.5433	5.18464e-05
90.9	1.53462	1.54384	8.50525e-05
91	1.54019	1.54438	1.75729e-05
91.1	1.5358	1.54492	8.31619e-05
91.2	1.53124	1.54545	0.000202047
91.3	1.55015	1.54598	1.73305e-05
91.4	1.54712	1.54651	3.63112e-07
91.5	1.54395	1.54704	9.58238e-06
91.6	1.53408	1.54757	0.000182018
91.7	1.5566	1.54809	7.23349e-05
91.8	1.54879	1.54861	3.01495e-08
91.9	1.54324	1.54913	3.47567e-05
92	1.51739	1.54965	0.00104086
92.1	1.51675	1.55016	0.0011167
92.2	1.53398	1.55068	0.000278873
92.3	1.54196	1.55119	8.51881e-05
92.4	1.5428	1.55169	7.91709e-05
92.5	1.5463	1.5522	3.48535e-05
92.6	1.5318	1.5527	0.000437119
92.8	1.54524	1.5537	7.17126e-05
92.8	1.55142	1.5537	5.23645e-06
92.9	1.55983	1.5542	3.16342e-05
93	1.55501	1.5547	9.56759e-08
93.1	1.5507	1.55519	2.01931e-05
93.2	1.55128	1.55568	1.93999e-05
93.3	1.5723	1.55617	0.000260071
93.4	1.55857	1.55666	3.64829e-06
93.5	1.58973	1.55714	0.00106181
93.6	1.56187	1.55762	1.8003e-05
93.7	1.5459	1.5581	0.000149021
93.8	1.57219	1.55858	0.000185075
93.9	1.56364	1.55906	2.09574e-05
94	1.54788	1.55953	0.00013587
94.1	1.54733	1.56	0.000160745
94.2	1.5278	1.56047	0.0010679
94.3	1.56305	1.56094	4.42307e-06
94.4	1.56306	1.56141	2.71246e-06
94.5	1.57611	1.56187	0.000202573
94.6	1.58394	1.56234	0.000466588
94.7	1.56701	1.5628	1.7728e-05
94.8	1.57756	1.56325	0.000204555
94.9	1.56428	1.56371	3.20395e-07
95	1.5613	1.56416	8.22679e-06
95.1	1.57514	1.56462	0.000110659
95.2	1.58565	1.56507	0.000423498
95.3	1.55916	1.56552	4.04417e-05
95.4	1.54572	1.56596	0.000409896
95.5	1.57334	1.56641	4.8018e-05
95.6	1.56502	1.56685	3.36057e-06
95.8	1.57868	1.56773	0.00011984
95.8	1.59492	1.56773	0.00073914
95.9	1.54682	1.56817	0.000455817
96	1.5595	1.5686	8.29013e-05
96.1	1.56643	1.56903	6.80311e-06
96.2	1.57437	1.56947	2.40131e-05
96.3	1.58634	1.5699	0.000270299
96.4	1.57232	1.57032	3.97229e-06
96.5	1.58728	1.57075	0.000273148
96.6	1.57411	1.57117	8.60339e-06
96.8	1.57693	1.57202	2.41133e-05
96.8	1.57794	1.57202	3.50527e-05
96.9	1.57927	1.57243	4.66753e-05
97	1.58047	1.57285	5.79902e-05
97.1	1.56492	1.57327	6.97205e-05
97.2	1.58564	1.57368	0.000142967
97.3	1.58228	1.57409	6.70013e-05
97.4	1.57673	1.5745	4.95395e-06
97.5	1.56019	1.57491	0.000216743
97.6	1.58271	1.57531	5.46364e-05
97.7	1.57456	1.57572	1.35207e-06
97.8	1.57062	1.57612	3.03103e-05
97.9	1.57618	1.57652	1.20023e-07
98	1.57777	1.57692	7.12866e-07
98.1	1.59682	1.57732	0.000380125
98.2	1.61498	1.57772	0.00138838
98.3	1.57557	1.57811	6.46763e-06
98.4	1.56785	1.5785	0.000113541
98.5	1.56357	1.57889	0.000234896
98.6	1.56663	1.57928	0.000160159
98.8	1.56241	1.58005	0.00031147
98.8	1.57359	1.58005	4.18416e-05
98.9	1.5552	1.58044	0.000637188
99	1.57705	1.58082	1.42506e-05
99.1	1.57786	1.5812	1.11942e-05
99.2	1.58356	1.58158	3.90093e-06
99.3	1.57478	1.58196	5.15874e-05
99.4	1.57373	1.58233	7.41034e-05
99.5	1.56301	1.58271	0.000388193
99.6	1.56217	1.58308	0.000437449
99.7	1.57155	1.58345	0.000141761
99.8	1.57289	1.58382	0.000119593
99.9	1.60659	1.58419	0.000501593
100	1.58496	1.58456	1.59969e-07
100.1	1.57239	1.58492	0.000157121
100.2	1.57043	1.58528	0.000220759
100.3	1.57703	1.58565	7.42968e-05
100.4	1.5971	1.58601	0.000122997
100.5	1.56902	1.58636	0.000300958
100.6	1.58343	1.58672	1.08577e-05
100.8	1.57256	1.58743	0.000221249
100.8	1.55222	1.58743	0.00124006
100.9	1.56422	1.58778	0.000555396
101	1.58049	1.58813	5.84877e-05
101.1	1.57122	1.58848	0.000298153
101.2	1.6098	1.58883	0.000439533
101.3	1.61537	1.58918	0.000685846
101.4	1.60784	1.58952	0.000335394
101.5	1.59821	1.58987	6.95616e-05
101.6	1.59819	1.59021	6.36553e-05
101.7	1.58981	1.59055	5.50619e-07
101.8	1.61558	1.59089	0.000609545
101.9	1.59026	1.59122	9.38158e-07
102	1.58879	1.59156	7.69886e-06
102.1	1.58763	1.5919	1.82272e-05
102.2	1.59957	1.59223	5.38382e-05
102.3	1.6183	1.59256	0.000662324
102.4	1.59528	1.59289	5.68969e-06
102.5	1.59817	1.59322	2.44665e-05
102.6	1.60064	1.59355	5.02516e-05
102.8	1.60343	1.5942	8.51559e-05
102.8	1.61628	1.5942	0.000487438
102.9	1.59579	1.59452	1.59939e-06
103	1.60618	1.59484	0.000128431
103.1	1.60306	1.59516	6.22865e-05
103.2	1.5938	1.59548	2.84596e-06
103.3	1.60894	1.5958	0.000172533
103.4	1.60695	1.59612	0.000117262
103.5	1.62885	1.59643	0.00105065
103.6	1.61942	1.59675	0.000513926
103.8	1.62392	1.59737	0.000704718
103.8	1.59911	1.59737	3.01551e-06
103.9	1.59569	1.59768	3.97278e-06
104	1.60827	1.59799	0.000105646
104.1	1.59088	1.59829	5.50357e-05
104.2	1.61096	1.5986	0.000152662
104.3	1.60243	1.5989	1.23992e-05
104.4	1.5885	1.59921	0.000114744
104.5	1.60462	1.59951	2.60746e-05
104.6	1.61286	1.59981	0.000170193
104.7	1.58556	1.60011	0.000211802
104.8	1.59437	1.60041	3.64978e-05
104.9	1.63291	1.6007	0.00103697
105	1.63108	1.601	0.000904603
105.1	1.60899	1.60129	5.91746e-05
105.2	1.61524	1.60159	0.000186313
105.3	1.61935	1.60188	0.000305133
105.4	1.62234	1.60217	0.000406737
105.5	1.60236	1.60246	1.0276e-08
105.6	1.60886	1.60275	3.73416e-05
105.8	1.60398	1.60332	4.33989e-07
105.8	1.62293	1.60332	0.000384504
105.9	1.61525	1.6036	0.000135597
106	1.59531	1.60388	7.35875e-05
106.1	1.6184	1.60417	0.000202492
106.2	1.62319	1.60445	0.000351167
106.3	1.62491	1.60473	0.000407238
106.5	1.62735	1.60528	0.000486869
106.5	1.62859	1.60528	0.000543128
106.6	1.63021	1.60556	0.000607592
106.8	1.62107	1.6061	0.000223846
106.8	1.62349	1.6061	0.000302116
106.9	1.62436	1.60638	0.000323255
107	1.6184	1.60665	0.000138022
107.1	1.6122	1.60692	2.78618e-05
107.2	1.61741	1.60719	0.000104443
107.3	1.63132	1.60745	0.000569404
107.4	1.62629	1.60772	0.000344689
107.5	1.60826	1.60799	7.31994e-08
107.6	1.61345	1.60825	2.7003e-05
107.7	1.60987	1.60851	1.83188e-06
107.8	1.59836	1.60877	0.000108543
107.9	1.61367	1.60904	2.14453e-05
108	1.62151	1.60929	0.000149116
108.1	1.61115	1.60955	2.53708e-06
108.2	1.6206	1.60981	0.000116326
108.3	1.60565	1.61007	1.95437e-05
108.4	1.60576	1.61032	2.08483e-05
108.5	1.60289	1.61058	5.91371e-05
108.6	1.61234	1.61083	2.2709e-06
108.7	1.60766	1.61108	1.17302e-05
108.8	1.61418	1.61133	8.08972e-06
108.9	1.60499	1.61158	4.35005e-05
109	1.6072	1.61183	2.14754e-05
109.1	1.61288	1.61208	6.372e-07
109.2	1.60074	1.61232	0.000134288
109.3	1.62367	1.61257	0.000123127
109.5	1.62117	1.61306	6.5747e-05
109.5	1.59449	1.61306	0.000344902
109.6	1.61804	1.6133	2.24309e-05
109.7	1.59262	1.61354	0.000437862
109.8	1.59134	1.61378	0.000503796
109.9	1.63386	1.61402	0.000393443
110	1.62925	1.61426	0.000224616
110.1	1.63556	1.6145	0.000443525
110.2	1.62812	1.61473	0.000179128
110.3	1.62493	1.61497	9.91768e-05
110.4	1.61783	1.6152	6.8887e-06
110.5	1.60671	1.61543	7.61864e-05
110.6	1.62849	1.61567	0.000164337
110.8	1.63064	1.61613	0.000210487
110.8	1.62354	1.61613	5.48808e-05
110.9	1.62511	1.61636	7.65454e-05
111	1.63918	1.61659	0.000510347
111.1	1.63088	1.61681	0.000197788
111.2	1.6144	1.61704	6.98281e-06
111.3	1.63299	1.61726	0.00024719
111.4	1.62068	1.61749	1.01634e-05
111.5	1.61272	1.61771	2.49528e-05
111.6	1.63119	1.61793	0.000175626
111.7	1.62753	1.61815	8.78157e-05
111.8	1.64873	1.61838	0.000921157
111.9	1.64475	1.61859	0.000683879
112	1.64863	1.61881	0.000888788
112.1	1.62992	1.61903	0.000118482
112.2	1.63306	1.61925	0.000190669
112.3	1.63711	1.61946	0.000311259
112.4	1.64467	1.61968	0.000624387
112.5	1.6389	1.61989	0.000361146
112.6	1.62131	1.62011	1.4421e-06
112.7	1.62989	1.62032	9.15623e-05
112.8	1.61304	1.62053	5.61349e-05
112.9	1.61537	1.62074	2.88644e-05
113	1.63164	1.62095	0.000114236
113.1	1.63314	1.62116	0.000143512
113.2	1.625	1.62136	1.31924e-05
113.3	1.62149	1.62157	7.14344e-09
113.5	1.63736	1.62198	0.000236386
113.5	1.63835	1.62198	0.000267808
113.6	1.62652	1.62219	1.87562e-05
113.7	1.62482	1.62239	5.89385e-06
113.8	1.60683	1.62259	0.00024852
113.9	1.61472	1.62279	6.52202e-05
114	1.61828	1.62299	2.22446e-05
114.1	1.6238	1.62319	3.6473e-07
114.2	1.62721	1.62339	1.45552e-05
114.3	1.60648	1.62359	0.000292848
114.4	1.59932	1.62379	0.000598776
114.5	1.63834	1.62398	0.000206033
114.6	1.63547	1.62418	0.000127429
114.8	1.62897	1.62457	1.93614e-05
114.8	1.63433	1.62457	9.52607e-05
114.9	1.63036	1.62476	3.13293e-05
115	1.6196	1.62495	2.86739e-05
115.1	1.61177	1.62514	0.000178919
115.2	1.60278	1.62533	0.000508794
115.3	1.61037	1.62552	0.000229707
115.4	1.61919	1.62571	4.25738e-05
115.5	1.63254	1.6259	4.40519e-05
115.6	1.62244	1.62609	1.33226e-05
115.8	1.60978	1.62646	0.000278287
115.9	1.62321	1.62664	1.1811e-05
115.9	1.62809	1.62664	2.08308e-06
116	1.63332	1.62683	4.21112e-05
116.1	1.62486	1.62701	4.63917e-06
116.2	1.62116	1.62719	3.64366e-05
116.3	1.6157	1.62737	0.000136373
116.4	1.60374	1.62755	0.000567332
116.5	1.62612	1.62773	2.62045e-06
116.6	1.6419	1.62791	0.000195494
116.7	1.61302	1.62809	0.000227303
116.8	1.63095	1.62827	7.15921e-06
116.9	1.6371	1.62845	7.47998e-05
117	1.6311	1.62862	6.11306e-06
117.1	1.63597	1.6288	5.13658e-05
117.2	1.61744	1.62897	0.000133119
117.3	1.60576	1.62915	0.000547171
117.5	1.61777	1.62949	0.000137531
117.5	1.60331	1.62949	0.000685779
117.6	1.6165	1.62967	0.000173425
117.7	1.63423	1.62984	1.92712e-05
117.8	1.63135	1.63001	1.79463e-06
118	1.62895	1.63034	1.95634e-06
118.1	1.61138	1.63051	0.000366216
118.2	1.61341	1.63068	0.000298395
118.3	1.61324	1.63085	0.000310139
118.5	1.63291	1.63118	2.98639e-06
118.5	1.60806	1.63118	0.000534621
118.6	1.6262	1.63134	2.64852e-05
118.8	1.62021	1.63167	0.000131406
118.8	1.62144	1.63167	0.00010472
118.9	1.61447	1.63183	0.000301566
119	1.63112	1.63199	7.69713e-07
119.1	1.62016	1.63215	0.00014396
119.2	1.61745	1.63231	0.000221076
119.3	1.63076	1.63247	2.95237e-06
119.4	1.63039	1.63263	5.04979e-06
119.5	1.62411	1.63279	7.54365e-05
119.6	1.6025	1.63295	0.000927385
119.8	1.61565	1.63326	0.000310327
119.8	1.61953	1.63326	0.00018868
119.9	1.61583	1.63342	0.000309466
120	1.63679	1.63357	1.03265e-05
120.1	1.63106	1.63373	7.1328e-06
120.2	1.61135	1.63388	0.000507794
120.3	1.63173	1.63403	5.32304e-06
120.4	1.6296	1.63419	2.10626e-05
120.5	1.61795	1.63434	0.000268664
120.6	1.62444	1.63449	0.000101041
120.8	1.62965	1.63479	2.64384e-05
120.8	1.63527	1.63479	2.28648e-07
120.9	1.63603	1.63494	1.18631e-06
121	1.63631	1.63509	1.49042e-06
121.1	1.62301	1.63523	0.000149497
121.2	1.64856	1.63538	0.000173608
121.3	1.63177	1.63553	1.41407e-05
121.5	1.6403	1.63582	2.00576e-05
121.5	1.63234	1.63582	1.21204e-05
121.6	1.65782	1.63596	0.000477597
121.7	1.62516	1.63611	0.000119901
121.8	1.63217	1.63625	1.66732e-05
121.9	1.63933	1.63639	8.60836e-06
122	1.62177	1.63653	0.000218097
122.1	1.63875	1.63668	4.28658e-06
122.2	1.64885	1.63682	0.000144709
122.3	1.63829	1.63696	1.76689e-06
122.4	1.6424	1.6371	2.80854e-05
122.5	1.62035	1.63724	0.000285256
122.6	1.63245	1.63737	2.42851e-05
122.7	1.64292	1.63751	2.92046e-05
122.8	1.6699	1.63765	0.00103986
122.9	1.64711	1.63779	8.68648e-05
123	1.65205	1.63792	0.000199488
123.1	1.65529	1.63806	0.000296821
123.2	1.64506	1.63819	4.71081e-05
123.3	1.64964	1.63833	0.000127897
123.4	1.63413	1.63846	1.8789e-05
123.5	1.65542	1.63859	0.000282985
123.6	1.63884	1.63873	1.19917e-08
123.8	1.64222	1.63899	1.04066e-05
123.8	1.64235	1.63899	1.12622e-05
123.9	1.63731	1.63912	3.2943e-06
124	1.63047	1.63925	7.71833e-05
124.1	1.64756	1.63938	6.6827e-05
124.2	1.64271	1.63951	1.02113e-05
124.3	1.64243	1.63964	7.76627e-06
124.4	1.66302	1.63977	0.0005405
124.5	1.64768	1.63989	6.05446e-05
124.6	1.63396	1.64002	3.67965e-05
124.7	1.65968	1.64015	0.000381322
124.8	1.66597	1.64027	0.000660053
124.9	1.66191	1.6404	0.000462511
125	1.65084	1.64052	0.000106321
125.1	1.64241	1.64065	3.08648e-06
125.2	1.66317	1.64077	0.000501447
125.3	1.6338	1.6409	5.04138e-05
125.4	1.65829	1.64102	0.000298148
125.5	1.65096	1.64114	9.63292e-05
125.6	1.64694	1.64126	3.21834e-05
125.8	1.674	1.6415	0.00105568
125.8	1.65771	1.6415	0.000262479
125.9	1.67559	1.64162	0.00115335
126	1.67492	1.64174	0.00110034
126.1	1.6635	1.64186	0.000467957
126.2	1.65363	1.64198	0.000135576
126.3	1.61321	1.6421	0.000834885
126.4	1.65157	1.64222	8.73858e-05
126.5	1.62909	1.64234	0.000175537
126.6	1.65214	1.64245	9.37872e-05
126.7	1.67222	1.64257	0.000879022
126.8	1.65605	1.64268	0.000178562
126.9	1.66331	1.6428	0.000420563
127	1.66401	1.64291	0.000444917
127.1	1.67118	1.64303	0.000792364
127.2	1.65234	1.64314	8.45546e-05
127.3	1.64406	1.64325	6.43587e-07
127.4	1.64501	1.64337	2.68831e-06
127.5	1.6482	1.64348	2.22544e-05
127.6	1.64622	1.64359	6.8948e-06
127.8	1.64635	1.64381	6.42065e-06
127.8	1.65972	1.64381	0.000252934
127.9	1.67262	1.64392	0.000823326
128	1.65059	1.64403	4.29537e-05
128.1	1.66186	1.64414	0.000313808
128.2	1.68	1.64425	0.00127776
128.3	1.66285	1.64436	0.000341786
128.4	1.69001	1.64447	0.00207385
128.5	1.66755	1.64457	0.000527719
128.6	1.66502	1.64468	0.000413519
128.7	1.64801	1.64479	1.03599e-05
128.8	1.64681	1.64489	3.65815e-06
128.9	1.64713	1.645	4.5243e-06
129	1.65977	1.6451	0.000214971
129.1	1.65636	1.64521	0.000124261
129.2	1.64173	1.64531	1.28667e-05
129.3	1.66255	1.64542	0.000293409
129.4	1.66393	1.64552	0.000338776
129.5	1.65702	1.64562	0.0001298
129.6	1.649	1.64573	1.06962e-05
129.7	1.6355	1.64583	0.00010674
129.8	1.63372	1.64593	0.000149159
129.9	1.65492	1.64603	7.8957e-05
130	1.66814	1.64613	0.000484223
130.1	1.66137	1.64623	0.000229062
130.2	1.64773	1.64633	1.94589e-06
130.3	1.62899	1.64643	0.000304309
130.4	1.66437	1.64653	0.000318142
130.5	1.67075	1.64663	0.000581677
130.6	1.65121	1.64673	2.0069e-05
130.7	1.64056	1.64682	3.92862e-05
130.8	1.64936	1.64692	5.92841e-06
130.9	1.6644	1.64702	0.000301993
131	1.65418	1.64711	4.98646e-05
131.1	1.64974	1.64721	6.37784e-06
131.2	1.65957	1.64731	0.000150303
131.3	1.68048	1.6474	0.00109393
131.4	1.67403	1.6475	0.000703828
131.5	1.67093	1.64759	0.000544539
131.6	1.65736	1.64768	9.35349e-05
131.7	1.65538	1.64778	5.77257e-05
131.8	1.66516	1.64787	0.000298756
131.9	1.67372	1.64796	0.000663152
132	1.6778	1.64806	0.000884429
132.1	1.66913	1.64815	0.000440049
132.2	1.64636	1.64824	3.55045e-06
132.3	1.6714	1.64833	0.000531972
132.5	1.63508	1.64851	0.000180546
132.5	1.63648	1.64851	0.000144883
132.6	1.64869	1.6486	6.9262e-09
132.7	1.64791	1.64869	6.18478e-07
132.8	1.65587	1.64878	5.01872e-05
132.9	1.65253	1.64887	1.3362e-05
133	1.64369	1.64896	2.78056e-05
133.1	1.65324	1.64905	1.75458e-05
133.2	1.65823	1.64913	8.26467e-05
133.3	1.6316	1.64922	0.000310688
133.4	1.64485	1.64931	1.99214e-05
133.5	1.63053	1.6494	0.000356076
133.6	1.64588	1.64948	1.30048e-05
133.8	1.64848	1.64965	1.38676e-06
133.8	1.64122	1.64965	7.11932e-05
133.9	1.64456	1.64974	2.68609e-05
134	1.67436	1.64982	0.000601842
134.1	1.67497	1.64991	0.000627906
134.2	1.65293	1.64999	8.60837e-06
134.3	1.64793	1.65008	4.62116e-06
134.5	1.63557	1.65024	0.000215385
134.5	1.6504	1.65024	2.37185e-08
134.6	1.65338	1.65032	9.31099e-06
134.7	1.63077	1.65041	0.000385764
134.8	1.6487	1.65049	3.21406e-06
134.9	1.63879	1.65057	0.000138871
135	1.66591	1.65065	0.000232698
135.1	1.64989	1.65073	7.16395e-07
135.2	1.65003	1.65081	6.1923e-07
135.3	1.64286	1.65089	6.45946e-05
135.4	1.6501	1.65097	7.68948e-07
135.5	1.61458	1.65105	0.00133053
135.6	1.63487	1.65113	0.000264567
135.8	1.63523	1.65129	0.000258012
135.8	1.62972	1.65129	0.000465384
135.9	1.64444	1.65137	4.80372e-05
136	1.63991	1.65144	0.000133141
136.1	1.65745	1.65152	3.50923e-05
136.2	1.6616	1.6516	9.99352e-05
136.3	1.6712	1.65168	0.000381029
136.4	1.65632	1.65175	2.08257e-05
136.5	1.66928	1.65183	0.000304411
136.6	1.67022	1.6519	0.000335314
136.8	1.6469	1.65206	2.66158e-05
136.8	1.65138	1.65206	4.61106e-07
136.9	1.6291	1.65213	0.00053056
137	1.63994	1.6522	0.000150513
137.1	1.624	1.65228	0.000799904
137.2	1.6223	1.65235	0.00090339
137.3	1.63615	1.65243	0.000265038
137.4	1.61769	1.6525	0.00121196
137.5	1.6367	1.65257	0.000252052
137.6	1.62112	1.65264	0.000994063
137.8	1.63253	1.65279	0.000410591
137.8	1.66416	1.65279	0.000129208
137.9	1.65027	1.65286	6.7326e-06
138	1.64492	1.65293	6.42578e-05
138.1	1.66609	1.653	0.000171161
138.2	1.66121	1.65307	6.61308e-05
138.3	1.66098	1.65314	6.13345e-05
138.4	1.65067	1.65321	6.49495e-06
138.5	1.64438	1.65328	7.9359e-05
138.6	1.67032	1.65335	0.000287712
138.8	1.63793	1.65349	0.000242304
138.8	1.66258	1.65349	8.25168e-05
138.9	1.65121	1.65356	5.545e-06
139	1.64897	1.65363	2.17449e-05
139.1	1.65744	1.6537	1.39785e-05
139.2	1.66701	1.65376	0.000175324
139.3	1.6531	1.65383	5.42397e-07
139.4	1.65804	1.6539	1.71092e-05
139.5	1.68377	1.65397	0.000888006
139.6	1.65942	1.65403	2.89746e-05
139.7	1.66607	1.6541	0.000143196
139.8	1.6627	1.65417	7.27681e-05
139.9	1.63285	1.65423	0.000457333
140	1.64594	1.6543	6.99035e-05
140.1	1.65213	1.65436	4.99983e-06
140.3	1.64688	1.65449	5.79973e-05
140.3	1.67693	1.65449	0.000503303
140.5	1.64993	1.65462	2.20341e-05
140.5	1.64476	1.65462	9.72994e-05
140.6	1.65927	1.65468	2.0996e-05
140.7	1.64784	1.65475	4.77674e-05
140.8	1.64633	1.65481	7.19895e-05
140.9	1.66222	1.65487	5.391e-05
141	1.66855	1.65494	0.000185222
141.1	1.64367	1.655	0.000128433
141.2	1.62983	1.65506	0.000636806
141.3	1.63338	1.65512	0.00047293
141.5	1.63495	1.65525	0.000412089
141.5	1.65094	1.65525	1.8576e-05
141.6	1.64791	1.65531	5.47764e-05
141.8	1.6564	1.65543	9.35915e-07
141.8	1.65785	1.65543	5.84395e-06
141.9	1.67479	1.65549	0.000372378
142	1.66238	1.65555	4.6608e-05
142.1	1.66762	1.65561	0.000144172
142.2	1.67454	1.65567	0.000355987
142.3	1.67748	1.65573	0.000472989
142.4	1.65109	1.65579	2.20971e-05
142.5	1.64659	1.65585	8.57393e-05
142.6	1.67012	1.6559	0.000201978
142.7	1.65925	1.65596	1.0782e-05
142.8	1.64594	1.65602	0.000101696
142.9	1.6607	1.65608	2.13236e-05
143	1.64962	1.65614	4.25078e-05
143.1	1.63094	1.65619	0.000637921
143.2	1.62719	1.65625	0.000844725
143.3	1.67783	1.65631	0.000463069
143.4	1.65587	1.65636	2.47543e-07
143.5	1.65541	1.65642	1.02791e-06
143.6	1.63938	1.65648	0.000292408
143.8	1.64556	1.65659	0.000121692
143.8	1.68105	1.65659	0.000598224
143.9	1.67227	1.65664	0.000244086
144	1.64667	1.6567	0.000100639
144.1	1.64847	1.65675	6.86705e-05
144.2	1.63485	1.65681	0.000482304
144.3	1.65832	1.65686	2.11459e-06
144.5	1.65232	1.65697	2.16595e-05
144.5	1.66495	1.65697	6.3617e-05
144.6	1.66115	1.65702	1.69934e-05
144.7	1.67255	1.65708	0.000239284
144.8	1.65625	1.65713	7.82241e-07
144.9	1.6694	1.65718	0.000149146
145	1.65728	1.65724	1.57782e-09
145.1	1.66214	1.65729	2.34948e-05
145.2	1.67262	1.65734	0.000233319
145.4	1.67005	1.65745	0.000158779
145.4	1.6708	1.65745	0.000178243
145.5	1.6519	1.6575	3.13702e-05
145.6	1.6605	1.65755	8.68853e-06
145.8	1.67031	1.65765	0.000160159
145.8	1.65245	1.65765	2.70881e-05
145.9	1.65925	1.6577	2.38573e-06
146	1.66562	1.65775	6.18426e-05
146.1	1.6464	1.6578	0.000130105
146.2	1.6484	1.65785	8.94254e-05
146.3	1.64676	1.6579	0.000124243
146.4	1.65909	1.65795	1.28562e-06
146.5	1.67144	1.658	0.000180482
146.6	1.67799	1.65805	0.000397407
146.8	1.66955	1.65815	0.000129894
146.8	1.66627	1.65815	6.58876e-05
146.9	1.67272	1.6582	0.000210786
147	1.65113	1.65825	5.06942e-05
147.1	1.66567	1.65829	5.4343e-05
147.2	1.66081	1.65834	6.07001e-06
147.3	1.66531	1.65839	4.78299e-05
147.4	1.6651	1.65844	4.43329e-05
147.5	1.66187	1.65849	1.14303e-05
147.6	1.65763	1.65853	8.21445e-07
147.8	1.64286	1.65863	0.000248698
147.8	1.66619	1.65863	5.71513e-05
147.9	1.65421	1.65867	1.9952e-05
148	1.65593	1.65872	7.80179e-06
148.1	1.65299	1.65877	3.34012e-05
148.2	1.6567	1.65881	4.47485e-06
148.3	1.67035	1.65886	0.000131993
148.5	1.65586	1.65895	9.56188e-06
148.5	1.63915	1.65895	0.000392128
148.6	1.65883	1.65899	2.80403e-08
148.7	1.65298	1.65904	3.67537e-05
148.8	1.66196	1.65908	8.2523e-06
148.9	1.67795	1.65913	0.000354119
149	1.66727	1.65917	6.55062e-05
149.1	1.66094	1.65922	2.95608e-06
149.2	1.647	1.65926	0.000150424
149.3	1.66347	1.6593	1.7317e-05
149.5	1.65313	1.65939	3.92605e-05
149.5	1.65851	1.65939	7.84684e-07
149.6	1.67349	1.65944	0.000197427
149.8	1.64849	1.65952	0.000121776
149.8	1.6626	1.65952	9.45426e-06
149.9	1.65246	1.65956	5.05234e-05
150	1.63662	1.65961	0.000528566

## Sheet: Background corr (H2O)
Initial		of droplet	24.0864
temperatures		of background	24.2873
	water
	806 nm
Insert data below
	mean droplet temperature	mean background temperature
Czas względny	El1.Średnia	Bx1.Średnia			corrected temperature increase				selection of increase part
0	24.0454	24.2415			0.00486399			30.7	0.027704
0.1	24.065	24.2555			0.010524			30.8	0.00870399
0.2	24.0749	24.2798			-0.00394601			30.9	0.018634
0.3	24.0786	24.2872			-0.00762601			31	0.013954
0.4	24.0841	24.278			0.00708399			31.1	0.025294
0.5	24.0812	24.2833			-0.00115601			31.2	0.00321399
0.6	24.0711	24.2657			0.00633399			31.3	-0.00892601
0.7	24.0779	24.28			-0.00118601			31.4	-0.000306007
0.8	24.089	24.2883			0.00167399			31.5	0.000213993
0.9	24.0734	24.2656			0.00867399			31.6	0.010344
1	24.0621	24.2585			0.00452399			31.7	0.00494399
1.1	24.0697	24.2669			0.00376399			31.8	0.00580399
1.2	24.0797	24.2563			0.024294			31.9	0.00617399
1.3	24.0547	24.2498			0.00582399			32	0.020984
1.4	24.0539	24.2507			0.00411399			32.1	0.019034
1.5	24.0172	24.2055			0.012584			32.2	-0.00479601
1.6	24.0448	24.2376			0.00814399			32.3	-0.013966
1.7	24.0175	24.2152			0.00320399			32.4	0.00704399
1.8	24.0395	24.2357			0.00477399			32.5	0.031824
1.9	24.0296	24.2056			0.024984			32.6	0.019784
2	24.0326	24.2283			0.00520399			32.7	0.00970399
2.1	24.0409	24.2446			-0.00274601			32.8	0.018134
2.2	24.0362	24.2425			-0.00535601			32.9	0.018164
2.3	24.0288	24.2321			-0.00236601			33	0.00962399
2.4	24.05	24.231			0.019974			33.1	-0.00361601
2.5	24.0441	24.2283			0.016804			33.2	0.000813993
2.6	24.0353	24.2335			0.00271399			33.3	0.00804399
2.7	24.0531	24.2544			-0.000356007			33.4	0.023844
2.8	24.0559	24.2654			-0.00861601			33.5	0.022904
2.9	24.0607	24.2515			0.010154			33.6	0.023144
3	24.0522	24.2446			0.00851399			33.7	0.016904
3.1	24.0538	24.2385			0.016324			33.8	0.021504
3.2	24.0532	24.2687			-0.014596			33.9	0.015264
3.3	24.0467	24.2606			-0.012966			34	0.044184
3.4	24.0638	24.2641			0.000673993			34.1	0.018504
3.5	24.0712	24.264			0.00821399			34.2	0.019194
3.6	24.0511	24.2519			0.000133993			34.3	0.050854
3.7	24.0489	24.2551			-0.00518601			34.4	0.042524
3.8	24.0648	24.2549			0.010794			34.5	0.018504
3.9	24.0789	24.2692			0.010634			34.6	0.036964
4	24.0728	24.2578			0.015904			34.7	0.018254
4.1	24.0824	24.2807			0.00263399			34.8	0.040464
4.2	24.084	24.2689			0.016024			34.9	0.038334
4.3	24.0772	24.257			0.021114			35	0.027554
4.4	24.056	24.2285			0.028454			35.1	0.052134
4.5	24.0593	24.2473			0.012944			35.2	0.035444
4.6	24.0373	24.2469			-0.00865601			35.3	0.042994
4.7	24.0155	24.2053			0.011184			35.4	0.037474
4.8	24.0223	24.22			0.00326399			35.5	0.021794
4.9	24.0198	24.2165			0.00421399			35.6	0.043434
5	24.0152	24.1982			0.017894			35.7	0.036604
5.1	24.0285	24.2033			0.026224			35.8	0.027864
5.2	24.0328	24.2111			0.022724			35.9	0.029954
5.3	24.0394	24.2051			0.035244			36	0.034034
5.4	24.0343	24.2183			0.016994			36.1	0.025154
5.5	24.0329	24.2401			-0.00631601			36.2	0.038684
5.6	24.013	24.2324			-0.018426			36.3	0.057544
5.7	24.0285	24.2163			0.013124			36.4	0.048704
5.8	24.0552	24.2496			0.00655399			36.5	0.053124
5.9	24.0413	24.2423			-0.000126007			36.6	0.048984
6	24.0256	24.2451			-0.018566			36.7	0.042974
6.1	24.0419	24.2536			-0.010726			36.8	0.041614
6.2	24.0135	24.2298			-0.015306			36.9	0.067694
6.3	24.0218	24.2208			0.00192399			37	0.068134
6.4	24.0304	24.238			-0.00662601			37.1	0.087774
6.5	24.0365	24.2363			0.00118399			37.2	0.052954
6.6	24.0237	24.2027			0.021964			37.3	0.058414
6.7	24.0669	24.26			0.00792399			37.4	0.057044
6.8	24.0973	24.2907			0.00752399			37.5	0.057104
6.9	24.1188	24.3245			-0.00471601			37.6	0.076734
7	24.1233	24.3359			-0.011726			37.7	0.076654
7.1	24.123	24.3211			0.00291399			37.8	0.057954
7.2	24.0886	24.301			-0.011496			37.9	0.060474
7.3	24.0723	24.2771			-0.00388601			38	0.062864
7.4	24.0731	24.2709			0.00319399			38.1	0.059324
7.5	24.0844	24.2705			0.014854			38.2	0.079054
7.6	24.0941	24.314			-0.018926			38.3	0.069554
7.7	24.1141	24.3277			-0.012626			38.4	0.092164
7.8	24.1062	24.335			-0.027946			38.5	0.071224
7.9	24.1366	24.3458			-0.00834601			38.6	0.077114
8	24.1471	24.3557			-0.00766601			38.7	0.053024
8.1	24.147	24.3446			0.00342399			38.8	0.055594
8.2	24.1433	24.3452			-0.000956007			38.9	0.050224
8.3	24.1302	24.3526			-0.021416			39	0.055574
8.4	24.1304	24.35			-0.018636			39.1	0.083614
8.5	24.1154	24.3434			-0.027086			39.2	0.069614
8.6	24.0983	24.3271			-0.027906			39.3	0.078804
8.7	24.1168	24.3339			-0.016146			39.4	0.085294
8.8	24.1367	24.3476			-0.00993601			39.5	0.065574
8.9	24.1239	24.3225			0.00237399			39.6	0.058694
9	24.1113	24.3172			-0.00487601			39.7	0.039564
9.1	24.1068	24.3193			-0.011566			39.8	0.057744
9.2	24.1038	24.3218			-0.017076			39.9	0.058024
9.3	24.1157	24.3309			-0.014286			40	0.049084
9.4	24.1202	24.3175			0.00367399			40.1	0.056774
9.5	24.1123	24.3201			-0.00687601			40.2	0.079364
9.6	24.108	24.3005			0.00848399			40.3	0.081424
9.7	24.097	24.2902			0.00776399			40.4	0.048394
9.8	24.1059	24.2974			0.00947399			40.5	0.065584
9.9	24.1102	24.2937			0.017364			40.6	0.075274
10	24.1231	24.3231			0.000953993			40.7	0.076324
10.1	24.0891	24.3134			-0.023386			40.8	0.075484
10.2	24.0993	24.318			-0.017766			40.9	0.078824
10.3	24.0925	24.3087			-0.015176			41	0.068254
10.4	24.1058	24.3171			-0.010366			41.1	0.065044
10.5	24.093	24.2907			0.00324399			41.2	0.072784
10.6	24.1154	24.332			-0.015626			41.3	0.069204
10.7	24.127	24.343			-0.014976			41.4	0.064974
10.8	24.1178	24.3278			-0.00906601			41.5	0.061304
10.9	24.1326	24.3287			0.00485399			41.6	0.083854
11	24.1342	24.3522			-0.017106			41.7	0.048054
11.1	24.1627	24.3563			0.00731399			41.8	0.061534
11.2	24.145	24.3551			-0.00913601			41.9	0.064074
11.3	24.1415	24.3423			0.000103993			42	0.061054
11.4	24.1408	24.3345			0.00729399			42.1	0.054594
11.5	24.1369	24.3368			0.00100399			42.2	0.073214
11.6	24.1213	24.3401			-0.017816			42.3	0.061564
11.7	24.0925	24.3001			-0.00663601			42.4	0.060864
11.8	24.0965	24.3196			-0.022086			42.5	0.053224
11.9	24.1041	24.3164			-0.011386			42.6	0.073414
12	24.1116	24.3219			-0.00926601			42.7	0.075744
12.1	24.1347	24.3388			-0.00314601			42.8	0.058304
12.2	24.1169	24.3234			-0.00552601			42.9	0.047984
12.3	24.1184	24.3184			0.00100399			43	0.069324
12.4	24.1172	24.3295			-0.011346			43.1	0.064664
12.5	24.1241	24.351			-0.026026			43.2	0.074564
12.6	24.0987	24.3208			-0.021116			43.3	0.097464
12.7	24.1021	24.2939			0.00910399			43.4	0.081554
12.8	24.1023	24.3184			-0.015106			43.5	0.066714
12.9	24.085	24.3271			-0.041126			43.6	0.083594
13	24.0767	24.2977			-0.020116			43.7	0.072524
13.1	24.077	24.2863			-0.00834601			43.8	0.067774
13.2	24.1044	24.3048			0.000543993			43.9	0.077404
13.3	24.1097	24.3198			-0.00913601			44	0.090544
13.4	24.1171	24.3126			0.00545399			44.1	0.077544
13.5	24.0932	24.2994			-0.00525601			44.2	0.074294
13.6	24.1219	24.3084			0.014524			44.3	0.093694
13.7	24.111	24.2959			0.016084			44.4	0.106754
13.8	24.0868	24.2668			0.020894			44.5	0.077894
13.9	24.0912	24.2792			0.012964			44.6	0.068524
14	24.0698	24.2685			0.00224399			44.7	0.073044
14.1	24.0906	24.2811			0.010414			44.8	0.096454
14.2	24.09	24.2775			0.013434			44.9	0.082594
14.3	24.1016	24.2966			0.00591399			45	0.096504
14.4	24.1136	24.3148			-0.000246007			45.1	0.083204
14.5	24.1097	24.298			0.012674			45.2	0.097484
14.6	24.1052	24.2906			0.015534			45.3	0.101674
14.7	24.1113	24.3137			-0.00146601			45.4	0.078774
14.8	24.1086	24.284			0.025484			45.5	0.085644
14.9	24.089	24.2703			0.019654			45.6	0.104194
15	24.0739	24.2737			0.00118399			45.7	0.104544
15.1	24.0832	24.2425			0.041664			45.8	0.102694
15.2	24.0741	24.2612			0.013764			45.9	0.109924
15.3	24.0551	24.239			0.017034			46	0.104244
15.4	24.0556	24.2596			-0.00303601			46.1	0.104214
15.5	24.059	24.2567			0.00325399			46.2	0.105344
15.6	24.0572	24.2558			0.00234399			46.3	0.115004
15.7	24.0744	24.2652			0.010154			46.4	0.094004
15.8	24.0894	24.2714			0.018954			46.5	0.107494
15.9	24.0999	24.2957			0.00507399			46.6	0.116894
16	24.1285	24.3303			-0.000886007			46.7	0.117144
16.1	24.1315	24.3386			-0.00608601			46.8	0.116734
16.2	24.1289	24.3279			0.00199399			46.9	0.105764
16.3	24.1187	24.3094			0.010274			47	0.076994
16.4	24.1133	24.3266			-0.012376			47.1	0.079614
16.5	24.1215	24.3333			-0.010856			47.2	0.086374
16.6	24.1241	24.3153			0.00976399			47.3	0.093724
16.7	24.1319	24.3283			0.00454399			47.4	0.081294
16.8	24.1199	24.3177			0.00317399			47.5	0.125524
16.9	24.1246	24.3054			0.020204			47.6	0.089634
17	24.1145	24.2889			0.026544			47.7	0.102514
17.1	24.1028	24.3136			-0.00984601			47.8	0.101564
17.2	24.095	24.2898			0.00616399			47.9	0.081454
17.3	24.0867	24.2926			-0.00488601			48	0.112424
17.4	24.1085	24.3062			0.00326399			48.1	0.113014
17.5	24.0942	24.3048			-0.00968601			48.2	0.106874
17.6	24.1072	24.3278			-0.019636			48.3	0.103684
17.7	24.1177	24.3277			-0.00905601			48.4	0.101224
17.8	24.1209	24.3067			0.015124			48.5	0.088924
17.9	24.1186	24.3341			-0.014526			48.6	0.093444
18	24.1221	24.3165			0.00660399			48.7	0.090334
18.1	24.1052	24.2951			0.011034			48.8	0.103534
18.2	24.1098	24.3032			0.00757399			48.9	0.098414
18.3	24.1316	24.3149			0.017604			49	0.102874
18.4	24.1519	24.3496			0.00319399			49.1	0.114034
18.5	24.1538	24.337			0.017784			49.2	0.076594
18.6	24.1455	24.3301			0.016324			49.3	0.089584
18.7	24.1501	24.3484			0.00261399			49.4	0.103934
18.8	24.1579	24.3353			0.023554			49.5	0.108114
18.9	24.1178	24.3025			0.016284			49.6	0.086624
19	24.1125	24.3262			-0.012696			49.7	0.095074
19.1	24.1227	24.3455			-0.021796			49.8	0.090944
19.2	24.1106	24.3303			-0.018706			49.9	0.114744
19.3	24.1394	24.3376			0.00268399			50	0.103414
19.4	24.1283	24.3333			-0.00409601			50.1	0.116874
19.5	24.1387	24.3362			0.00347399			50.2	0.135664
19.6	24.1376	24.3486			-0.010146			50.3	0.124604
19.7	24.1346	24.3639			-0.028326			50.4	0.120494
19.8	24.1163	24.3338			-0.016476			50.5	0.094534
19.9	24.1154	24.3462			-0.029866			50.6	0.092104
20	24.143	24.3468			-0.00284601			50.7	0.099024
20.1	24.1202	24.3138			0.00736399			50.8	0.094244
20.2	24.1261	24.3132			0.013814			50.9	0.106304
20.3	24.1147	24.3187			-0.00302601			51	0.117444
20.4	24.1219	24.323			-0.000116007			51.1	0.104464
20.5	24.1201	24.3239			-0.00278601			51.2	0.112784
20.6	24.1231	24.3069			0.017114			51.3	0.108754
20.7	24.1063	24.3068			0.000423993			51.4	0.112734
20.8	24.1131	24.2983			0.015754			51.5	0.107484
20.9	24.107	24.2884			0.019634			51.6	0.102144
21	24.0665	24.2771			-0.00968601			51.7	0.091574
21.1	24.0729	24.2765			-0.00258601			51.8	0.112534
21.2	24.069	24.2926			-0.022656			51.9	0.095684
21.3	24.0517	24.2693			-0.016736			52	0.111414
21.4	24.062	24.2926			-0.029666			52.1	0.099784
21.5	24.0745	24.2852			-0.00977601			52.2	0.104594
21.6	24.0647	24.2686			-0.00298601			52.3	0.098154
21.7	24.0608	24.2532			0.00858399			52.4	0.086454
21.8	24.0717	24.2708			0.00189399			52.5	0.095914
21.9	24.0834	24.2961			-0.011736			52.6	0.091954
22	24.1006	24.3203			-0.018766			52.7	0.080184
22.1	24.0963	24.3206			-0.023366			52.8	0.098164
22.2	24.0863	24.3045			-0.017256			52.9	0.112024
22.3	24.0774	24.2953			-0.016936			53	0.128844
22.4	24.083	24.2864			-0.00246601			53.1	0.114054
22.5	24.0852	24.2815			0.00466399			53.2	0.116164
22.6	24.0749	24.2752			0.000673993			53.3	0.132064
22.7	24.0501	24.2569			-0.00590601			53.4	0.125144
22.8	24.0417	24.2649			-0.022216			53.5	0.109244
22.9	24.0619	24.2752			-0.012346			53.6	0.102034
23	24.0725	24.2825			-0.00903601			53.7	0.113694
23.1	24.0791	24.2957			-0.015666			53.8	0.103404
23.2	24.072	24.2829			-0.00991601			53.9	0.118524
23.3	24.0678	24.2592			0.00956399			54	0.100304
23.4	24.057	24.2816			-0.023616			54.1	0.115314
23.5	24.0687	24.2862			-0.016586			54.2	0.107024
23.6	24.0761	24.2874			-0.010386			54.3	0.121794
23.7	24.0821	24.3038			-0.020676			54.4	0.123294
23.8	24.0776	24.297			-0.018456			54.5	0.141334
23.9	24.0895	24.2997			-0.00917601			54.6	0.149504
24	24.0977	24.3159			-0.017286			54.7	0.136724
24.1	24.1014	24.3188			-0.016466			54.8	0.122854
24.2	24.0949	24.3162			-0.020336			54.9	0.127414
24.3	24.097	24.3183			-0.020376			55	0.130454
24.4	24.1039	24.2991			0.00575399			55.1	0.141514
24.5	24.0889	24.3042			-0.014336			55.2	0.134244
24.6	24.0719	24.2911			-0.018206			55.3	0.131174
24.7	24.0676	24.2961			-0.027516			55.4	0.140864
24.8	24.0659	24.2568			0.010074			55.5	0.122404
24.9	24.0849	24.2789			0.00697399			55.6	0.135074
25	24.0767	24.2809			-0.00324601			55.7	0.160894
25.1	24.11	24.3017			0.00926399			55.8	0.159254
25.2	24.1309	24.3206			0.011294			55.9	0.160314
25.3	24.1043	24.3064			-0.00118601			56	0.130584
25.4	24.1052	24.3093			-0.00318601			56.1	0.144454
25.5	24.0823	24.2931			-0.00980601			56.2	0.149204
25.6	24.056	24.2579			-0.000976007			56.3	0.142164
25.7	24.0612	24.2701			-0.00801601			56.4	0.171694
25.8	24.0428	24.2396			0.00416399			56.5	0.150824
25.9	24.0394	24.2319			0.00849399			56.6	0.126554
26	24.0256	24.2339			-0.00733601			56.7	0.142154
26.1	24.067	24.2629			0.00506399			56.8	0.150414
26.2	24.0679	24.2743			-0.00543601			56.9	0.132624
26.3	24.0954	24.2829			0.013414			57	0.139194
26.4	24.0972	24.274			0.024194			57.1	0.148084
26.5	24.0965	24.2632			0.034274			57.2	0.145884
26.6	24.1036	24.291			0.013504			57.3	0.144214
26.7	24.1052	24.2897			0.016424			57.4	0.129034
26.8	24.0878	24.2865			0.00229399			57.5	0.150894
26.9	24.1065	24.3207			-0.013166			57.6	0.149314
27	24.0945	24.2977			-0.00222601			57.7	0.126534
27.1	24.0429	24.242			0.00187399			57.8	0.143754
27.2	24.0239	24.2311			-0.00624601			57.9	0.153434
27.3	24.0417	24.2552			-0.012536			58	0.166324
27.4	24.0384	24.2395			-0.000126007			58.1	0.169924
27.5	24.0304	24.2367			-0.00531601			58.2	0.160244
27.6	24.0349	24.2285			0.00734399			58.3	0.153674
27.7	24.0488	24.2292			0.020514			58.4	0.157004
27.8	24.0536	24.2339			0.020644			58.5	0.128344
27.9	24.0607	24.244			0.017654			58.6	0.126284
28	24.0754	24.2736			0.00269399			58.7	0.137004
28.1	24.0663	24.2485			0.018694			58.8	0.135514
28.2	24.0483	24.2279			0.021364			58.9	0.162604
28.3	24.0517	24.2305			0.022184			59	0.169504
28.4	24.0713	24.2506			0.021634			59.1	0.168924
28.5	24.0373	24.2535			-0.015226			59.2	0.159444
28.6	24.0449	24.2164			0.029364			59.3	0.159564
28.7	24.0613	24.2372			0.025044			59.4	0.154414
28.8	24.043	24.256			-0.012046			59.5	0.176354
28.9	24.0499	24.2556			-0.00478601			59.6	0.154894
29	24.0553	24.2323			0.023934			59.7	0.156944
29.1	24.1106	24.2667			0.044824			59.8	0.137664
29.2	24.1287	24.3123			0.017324			59.9	0.161094
29.3	24.1089	24.3097			0.000123993			60	0.165814
29.4	24.1232	24.3235			0.000693993			60.1	0.146114
29.5	24.1368	24.3205			0.017264			60.2	0.185064
29.6	24.1059	24.2963			0.010514			60.3	0.185554
29.7	24.1094	24.3113			-0.000956007			60.4	0.163094
29.8	24.1105	24.2861			0.025374			60.5	0.136584
29.9	24.1201	24.2923			0.028734			60.6	0.151044
30	24.0924	24.2509			0.042504			60.7	0.136384
30.1	24.0802	24.2628			0.018334			60.8	0.150734
30.2	24.0772	24.2645			0.013734			60.9	0.129854
30.3	24.1103	24.2922			0.019054			61	0.159764
30.4	24.1106	24.2796			0.031924			61.1	0.138204
30.5	24.1095	24.284			0.026404			61.2	0.158314
30.6	24.0951	24.2887			0.00742399			61.3	0.139684
30.7	24.0945	24.2678			0.027704			61.4	0.120184
30.8	24.0801	24.2724			0.00870399			61.5	0.126724
30.9	24.086	24.2683			0.018634			61.6	0.128524
31	24.0772	24.2642			0.013954			61.7	0.154504
31.1	24.0344	24.2101			0.025294			61.8	0.146224
31.2	24.0322	24.2299			0.00321399			61.9	0.138204
31.3	24.0191	24.229			-0.00892601			62	0.159834
31.4	24.0303	24.2315			-0.000306007			62.1	0.157414
31.5	24.0289	24.2297			0.000213993			62.2	0.144454
31.6	24.0299	24.2205			0.010344			62.3	0.151994
31.7	24.0261	24.2221			0.00494399			62.4	0.170154
31.8	24.018	24.2131			0.00580399			62.5	0.179794
31.9	24.0135	24.2083			0.00617399			62.6	0.152644
32	24.0472	24.2271			0.020984			62.7	0.151624
32.1	24.0289	24.2108			0.019034			62.8	0.153664
32.2	24.0152	24.2209			-0.00479601			62.9	0.164424
32.3	24.019	24.2339			-0.013966			63	0.151854
32.4	24.0334	24.2273			0.00704399			63.1	0.136574
32.5	24.045	24.2141			0.031824			63.2	0.131784
32.6	24.0685	24.2497			0.019784			63.3	0.134094
32.7	24.0384	24.2296			0.00970399			63.4	0.135174
32.8	24.0401	24.2229			0.018134			63.5	0.159634
32.9	24.0629	24.2457			0.018164			63.6	0.157384
33	24.0534	24.2447			0.00962399			63.7	0.155914
33.1	24.0332	24.2377			-0.00361601			63.8	0.141884
33.2	24.0394	24.2396			0.000813993			63.9	0.149514
33.3	24.0512	24.2441			0.00804399			64	0.148364
33.4	24.0568	24.2339			0.023844			64.1	0.133204
33.5	24.0635	24.2415			0.022904			64.2	0.113544
33.6	24.0581	24.2358			0.023144			64.3	0.128754
33.7	24.0513	24.2353			0.016904			64.4	0.149844
33.8	24.0556	24.235			0.021504			64.5	0.128414
33.9	24.0364	24.222			0.015264			64.6	0.144634
34	24.0831	24.2399			0.044184			64.7	0.152444
34.1	24.0485	24.231			0.018504			64.8	0.154344
34.2	24.0681	24.2499			0.019194			64.9	0.176894
34.3	24.0755	24.2255			0.050854			65	0.151364
34.4	24.0681	24.2265			0.042524			65.1	0.168164
34.5	24.0428	24.2253			0.018504			65.2	0.160544
34.6	24.0575	24.2215			0.036964			65.3	0.161184
34.7	24.0381	24.2208			0.018254			65.4	0.151474
34.8	24.0558	24.2162			0.040464			65.5	0.178464
34.9	24.0553	24.2179			0.038334			65.6	0.178814
35	24.0599	24.2333			0.027554			65.7	0.171124
35.1	24.077	24.2258			0.052134			65.8	0.190634
35.2	24.0911	24.2566			0.035444			65.9	0.153054
35.3	24.0938	24.2518			0.042994			66	0.165374
35.4	24.1008	24.2643			0.037474			66.1	0.168294
35.5	24.0931	24.2723			0.021794			66.2	0.155114
35.6	24.1017	24.2592			0.043434			66.3	0.158734
35.7	24.1059	24.2702			0.036604			66.4	0.140024
35.8	24.0859	24.2589			0.027864			66.5	0.163604
35.9	24.0708	24.2418			0.029954			66.6	0.138114
36	24.0716	24.2385			0.034034			66.7	0.143854
36.1	24.0573	24.2331			0.025154			66.8	0.160244
36.2	24.082	24.2443			0.038684			66.9	0.150484
36.3	24.0871	24.2305			0.057544			67	0.167254
36.4	24.0696	24.2218			0.048704			67.1	0.183414
36.5	24.099	24.2468			0.053124			67.2	0.151874
36.6	24.0874	24.2393			0.048984			67.3	0.153874
36.7	24.0923	24.2502			0.042974			67.4	0.163464
36.8	24.0711	24.2304			0.041614			67.5	0.153064
36.9	24.0667	24.2			0.067694			67.6	0.162324
37	24.0992	24.232			0.068134			67.7	0.142424
37.1	24.1118	24.2249			0.087774			67.8	0.156774
37.2	24.1078	24.2557			0.052954			67.9	0.143284
37.3	24.0919	24.2344			0.058414			68	0.166984
37.4	24.0766	24.2205			0.057044			68.1	0.169734
37.5	24.0708	24.2147			0.057104			68.2	0.164764
37.6	24.078	24.2022			0.076734			68.3	0.174754
37.7	24.0684	24.1927			0.076654			68.4	0.153544
37.8	24.0902	24.2332			0.057954			68.5	0.141954
37.9	24.0877	24.2282			0.060474			68.6	0.167154
38	24.0794	24.2174			0.062864			68.7	0.168704
38.1	24.0773	24.2189			0.059324			68.8	0.161834
38.2	24.0685	24.1904			0.079054			68.9	0.158834
38.3	24.0761	24.2075			0.069554			69	0.153574
38.4	24.0788	24.1876			0.092164			69.1	0.158524
38.5	24.0812	24.2109			0.071224			69.2	0.158874
38.6	24.1042	24.228			0.077114			69.3	0.150354
38.7	24.1047	24.2526			0.053024			69.4	0.156894
38.8	24.0959	24.2413			0.055594			69.5	0.158164
38.9	24.1194	24.2702			0.050224			69.6	0.181104
39	24.1202	24.2656			0.055574			69.7	0.165054
39.1	24.1276	24.245			0.083614			69.8	0.155734
39.2	24.1271	24.2584			0.069614			69.9	0.155054
39.3	24.117	24.2392			0.078804			70	0.160034
39.4	24.1086	24.2242			0.085294			70.1	0.155434
39.5	24.0869	24.2223			0.065574			70.2	0.167254
39.6	24.0729	24.2152			0.058694			70.3	0.157974
39.7	24.0801	24.2415			0.039564			70.4	0.152884
39.8	24.0829	24.2261			0.057744			70.5	0.161054
39.9	24.0888	24.2318			0.058024			70.6	0.147494
40	24.1043	24.2562			0.049084			70.7	0.165814
40.1	24.092	24.2361			0.056774			70.8	0.153474
40.2	24.1164	24.238			0.079364			70.9	0.142124
40.3	24.1165	24.236			0.081424			71	0.119324
40.4	24.081	24.2336			0.048394			71.1	0.137114
40.5	24.0816	24.2169			0.065584			71.2	0.141564
40.6	24.099	24.2247			0.075274			71.3	0.131804
40.7	24.0993	24.2239			0.076324			71.4	0.136794
40.8	24.1117	24.2371			0.075484			71.5	0.133804
40.9	24.1118	24.2339			0.078824			71.6	0.145064
41	24.0924	24.2251			0.068254			71.7	0.149964
41.1	24.104	24.2399			0.065044			71.8	0.148694
41.2	24.097	24.2252			0.072784			71.9	0.161194
41.3	24.1079	24.2396			0.069204			72	0.163044
41.4	24.1214	24.2574			0.064974			72.1	0.149094
41.5	24.1328	24.2725			0.061304			72.2	0.166484
41.6	24.1339	24.251			0.083854			72.3	0.166624
41.7	24.1101	24.2629			0.048054			72.4	0.171144
41.8	24.128	24.2675			0.061534			72.5	0.173484
41.9	24.158	24.2949			0.064074			72.6	0.171784
42	24.175	24.3149			0.061054			72.7	0.164044
42.1	24.1673	24.3136			0.054594			72.8	0.162644
42.2	24.1702	24.298			0.073214			72.9	0.170624
42.3	24.1623	24.3017			0.061564			73	0.173924
42.4	24.1571	24.2971			0.060864			73.1	0.165714
42.5	24.1263	24.274			0.053224			73.2	0.162864
42.6	24.1245	24.252			0.073414			73.3	0.147754
42.7	24.1504	24.2756			0.075744			73.4	0.148444
42.8	24.1282	24.2709			0.058304			73.5	0.157254
42.9	24.1165	24.2694			0.047984			73.6	0.160404
43	24.1012	24.2328			0.069324			73.7	0.181044
43.1	24.1092	24.2455			0.064664			73.8	0.188314
43.2	24.1052	24.2316			0.074564			73.9	0.188264
43.3	24.1103	24.2137			0.097464			74	0.171414
43.4	24.1126	24.232			0.081554			74.1	0.165884
43.5	24.0962	24.2304			0.066714			74.2	0.176854
43.6	24.1258	24.2431			0.083594			74.3	0.162684
43.7	24.0985	24.2269			0.072524			74.4	0.169824
43.8	24.1064	24.2396			0.067774			74.5	0.163994
43.9	24.1231	24.2467			0.077404			74.6	0.170094
44	24.1421	24.2525			0.090544			74.7	0.147294
44.1	24.146	24.2694			0.077544			74.8	0.160464
44.2	24.1398	24.2665			0.074294			74.9	0.147664
44.3	24.1204	24.2276			0.093694			75	0.143684
44.4	24.1317	24.2259			0.106754			75.1	0.170724
44.5	24.1323	24.2554			0.077894			75.2	0.171254
44.6	24.1237	24.2561			0.068524			75.3	0.151514
44.7	24.1065	24.2344			0.073044			75.4	0.146314
44.8	24.1217	24.2262			0.096454			75.5	0.141004
44.9	24.1395	24.2579			0.082594			75.6	0.139864
45	24.1517	24.2562			0.096504			75.7	0.133434
45.1	24.1571	24.2749			0.083204			75.8	0.139134
45.2	24.1892	24.2927			0.097484			75.9	0.168794
45.3	24.1961	24.2953			0.101674			76	0.138034
45.4	24.1585	24.2807			0.078774			76.1	0.159904
45.5	24.1403	24.2555			0.085644			76.2	0.161854
45.6	24.1319	24.2287			0.104194			76.3	0.166234
45.7	24.1165	24.2128			0.104544			76.4	0.172954
45.8	24.1399	24.2382			0.102694			76.5	0.172974
45.9	24.1487	24.2397			0.109924			76.6	0.181644
46	24.1321	24.2288			0.104244			76.7	0.165804
46.1	24.1267	24.2234			0.104214			76.8	0.168044
46.2	24.1497	24.2453			0.105344			76.9	0.168314
46.3	24.1406	24.2265			0.115004			77	0.157654
46.4	24.1166	24.2235			0.094004			77.1	0.171194
46.5	24.1594	24.2528			0.107494			77.2	0.169164
46.6	24.1579	24.242			0.116894			77.3	0.171774
46.7	24.1636	24.2474			0.117144			77.4	0.151804
46.8	24.1815	24.2657			0.116734			77.5	0.161284
46.9	24.1837	24.2789			0.105764			77.6	0.179714
47	24.1621	24.2861			0.076994			77.7	0.202944
47.1	24.1444	24.2658			0.079614			77.8	0.199964
47.2	24.1426	24.2572			0.086374			77.9	0.190254
47.3	24.1517	24.2589			0.093724			78	0.189444
47.4	24.1705	24.2901			0.081294			78.1	0.193344
47.5	24.2043	24.2797			0.125524			78.2	0.171984
47.6	24.1739	24.2852			0.089634			78.3	0.172504
47.7	24.1796	24.2781			0.102514			78.4	0.155154
47.8	24.1707	24.2701			0.101564			78.5	0.198754
47.9	24.1556	24.2751			0.081454			78.6	0.179194
48	24.1683	24.2568			0.112424			78.7	0.182364
48.1	24.1961	24.284			0.113014			78.8	0.182624
48.2	24.2007	24.2948			0.106874			78.9	0.194924
48.3	24.171	24.2682			0.103684			79	0.200674
48.4	24.173	24.2727			0.101224			79.1	0.182874
48.5	24.1599	24.2719			0.088924			79.2	0.181214
48.6	24.1724	24.2799			0.093444			79.3	0.183334
48.7	24.1581	24.2688			0.090334			79.4	0.171854
48.8	24.157	24.2544			0.103534			79.5	0.194024
48.9	24.1378	24.2403			0.098414			79.6	0.170084
49	24.161	24.2591			0.102874			79.7	0.177264
49.1	24.1554	24.2423			0.114034			79.8	0.165734
49.2	24.1423	24.2666			0.076594			79.9	0.180934
49.3	24.1403	24.2517			0.089584			80	0.194704
49.4	24.1465	24.2435			0.103934			80.1	0.163914
49.5	24.1533	24.2462			0.108114			80.2	0.180114
49.6	24.1588	24.2731			0.086624			80.3	0.167294
49.7	24.1675	24.2734			0.095074			80.4	0.175094
49.8	24.1909	24.3009			0.090944			80.5	0.177734
49.9	24.1902	24.2764			0.114744			80.6	0.160724
50	24.1927	24.2903			0.103414			80.7	0.159294
50.1	24.1831	24.2672			0.116874			80.8	0.172014
50.2	24.1889	24.2542			0.135664			80.9	0.171804
50.3	24.2028	24.2792			0.124604			81	0.189734
50.4	24.2085	24.289			0.120494			81.1	0.172074
50.5	24.1916	24.298			0.094534			81.2	0.170304
50.6	24.1816	24.2905			0.092104			81.3	0.189904
50.7	24.1533	24.2552			0.099024			81.4	0.159504
50.8	24.1283	24.235			0.094244			81.5	0.179954
50.9	24.1236	24.2183			0.106304			81.6	0.187344
51	24.123	24.2065			0.117444			81.7	0.174484
51.1	24.1489	24.2454			0.104464			81.8	0.161354
51.2	24.156	24.2441			0.112784			81.9	0.173384
51.3	24.1369	24.2291			0.108754			82	0.163944
51.4	24.1671	24.2553			0.112734			82.1	0.164014
51.5	24.1633	24.2568			0.107484			82.2	0.176904
51.6	24.1809	24.2797			0.102144			82.3	0.176704
51.7	24.1728	24.2822			0.091574			82.5	0.169844
51.8	24.1816	24.27			0.112534			82.6	0.166924
51.9	24.1864	24.2916			0.095684			82.7	0.168164
52	24.1887	24.2782			0.111414			82.8	0.176524
52.1	24.1525	24.2536			0.099784			82.9	0.171544
52.2	24.1501	24.2465			0.104594			83	0.157324
52.3	24.1701	24.2729			0.098154			83.1	0.174044
52.4	24.1624	24.2769			0.086454			83.2	0.165594
52.5	24.1802	24.2853			0.095914			83.3	0.190694
52.6	24.1945	24.3035			0.091954			83.4	0.188994
52.7	24.1892	24.31			0.080184			83.5	0.181884
52.8	24.1945	24.2973			0.098164			83.6	0.198134
52.9	24.212	24.3009			0.112024			83.7	0.193804
53	24.2445	24.3165			0.128844			83.8	0.176264
53.1	24.2292	24.3161			0.114054			83.9	0.182004
53.2	24.2247	24.3095			0.116164			84	0.189754
53.3	24.2297	24.2986			0.132064			84.1	0.190944
53.4	24.2172	24.293			0.125144			84.2	0.175254
53.5	24.2177	24.3094			0.109244			84.3	0.186174
53.6	24.2162	24.3151			0.102034			84.4	0.175384
53.7	24.2332	24.3205			0.113694			84.5	0.174864
53.8	24.2311	24.3287			0.103404			84.6	0.193214
53.9	24.234	24.3164			0.118524			84.7	0.193234
54	24.2324	24.333			0.100304			84.8	0.194364
54.1	24.2381	24.3237			0.115314			84.9	0.171884
54.2	24.2432	24.3371			0.107024			85	0.177574
54.3	24.2453	24.3245			0.121794			85.1	0.171254
54.4	24.2405	24.3182			0.123294			85.2	0.160604
54.5	24.2279	24.2875			0.141334			85.3	0.172444
54.6	24.2335	24.2849			0.149504			85.4	0.169074
54.7	24.2237	24.2879			0.136724			85.5	0.174574
54.8	24.2289	24.307			0.122854			85.6	0.173964
54.9	24.2272	24.3008			0.127414			85.7	0.175564
55	24.2218	24.2923			0.130454			85.8	0.168864
55.1	24.196	24.2554			0.141514			85.9	0.184264
55.2	24.1808	24.2475			0.134244			86	0.180094
55.3	24.1884	24.2582			0.131174			86.1	0.198084
55.4	24.2085	24.2686			0.140864			86.2	0.187094
55.5	24.1904	24.2689			0.122404			86.3	0.180604
55.6	24.1662	24.2321			0.135074			86.4	0.165034
55.7	24.1898	24.2298			0.160894			86.5	0.165264
55.8	24.2058	24.2475			0.159254			86.6	0.178874
55.9	24.2225	24.2631			0.160314			86.7	0.180484
56	24.2071	24.2774			0.130584			86.8	0.190424
56.1	24.2081	24.2646			0.144454			86.9	0.167594
56.2	24.2023	24.2541			0.149204			87	0.174494
56.3	24.1973	24.2561			0.142164			87.1	0.180164
56.4	24.2134	24.2427			0.171694			87.2	0.189534
56.5	24.2303	24.2804			0.150824			87.3	0.183414
56.6	24.2341	24.3085			0.126554			87.4	0.182394
56.7	24.2517	24.3105			0.142154			87.5	0.191004
56.8	24.247	24.2975			0.150414			87.6	0.166994
56.9	24.235	24.3033			0.132624			87.7	0.170744
57	24.2418	24.3035			0.139194			87.8	0.176394
57.1	24.2531	24.3059			0.148084			87.9	0.167124
57.2	24.2283	24.2834			0.145884			88	0.174984
57.3	24.2214	24.2781			0.144214			88.1	0.182854
57.4	24.2315	24.3034			0.129034			88.2	0.163794
57.5	24.2319	24.282			0.150894			88.3	0.183874
57.6	24.2529	24.3045			0.149314			88.4	0.208214
57.7	24.2577	24.3321			0.126534			88.5	0.205664
57.8	24.2662	24.3234			0.143754			88.6	0.193004
57.9	24.2606	24.3082			0.153434			88.7	0.199804
58	24.2642	24.2989			0.166324			88.8	0.208214
58.1	24.2732	24.3042			0.169924			88.9	0.176084
58.2	24.2619	24.3026			0.160244			89	0.196244
58.3	24.2812	24.3285			0.153674			89.1	0.160054
58.4	24.2721	24.316			0.157004			89.2	0.189354
58.5	24.26	24.3327			0.128344			89.3	0.206654
58.6	24.2637	24.3383			0.126284			89.4	0.211134
58.7	24.2754	24.3393			0.137004			89.5	0.189044
58.8	24.2703	24.3357			0.135514			89.6	0.178624
58.9	24.2807	24.3191			0.162604			89.7	0.188854
59	24.2776	24.309			0.169504			89.8	0.220324
59.1	24.3082	24.3402			0.168924			89.9	0.197124
59.2	24.2996	24.3411			0.159444			90	0.185814
59.3	24.2897	24.3311			0.159564			90.1	0.195544
59.4	24.3031	24.3496			0.154414			90.2	0.184564
59.5	24.2651	24.2897			0.176354			90.3	0.153674
59.6	24.2476	24.2936			0.154894			90.4	0.169684
59.7	24.2499	24.2939			0.156944			90.5	0.198604
59.8	24.2581	24.3214			0.137664			90.6	0.183344
59.9	24.2731	24.3129			0.161094			90.7	0.172204
60	24.2813	24.3165			0.165814			90.8	0.189414
60.1	24.2631	24.3179			0.146114			90.9	0.206784
60.2	24.273	24.2889			0.185064			91	0.187754
60.3	24.2736	24.289			0.185554			91.1	0.173374
60.4	24.2808	24.3186			0.163094			91.2	0.184614
60.5	24.2733	24.3376			0.136584			91.3	0.193584
60.6	24.2827	24.3326			0.151044			91.4	0.199204
60.7	24.2487	24.3132			0.136384			91.5	0.202374
60.8	24.2498	24.3001			0.150734			91.6	0.217324
60.9	24.2401	24.3111			0.129854			91.7	0.179874
61	24.253	24.2942			0.159764			91.8	0.184914
61.1	24.2465	24.3093			0.138204			91.9	0.186784
61.2	24.2563	24.299			0.158314			92	0.188884
61.3	24.2544	24.3157			0.139684			92.1	0.185204
61.4	24.2557	24.3364			0.120184			92.2	0.167844
61.5	24.2566	24.3308			0.126724			92.3	0.175744
61.6	24.2588	24.3313			0.128524			92.4	0.202134
61.7	24.2371	24.2835			0.154504			92.5	0.183884
61.8	24.2205	24.2752			0.146224			92.6	0.180084
61.9	24.2139	24.2766			0.138204			92.7	0.184834
62	24.2239	24.265			0.159834			92.8	0.157404
62.1	24.2395	24.283			0.157414			92.9	0.174884
62.2	24.2463	24.3028			0.144454			93	0.178954
62.3	24.2475	24.2965			0.151994			93.1	0.190604
62.4	24.2412	24.272			0.170154			93.2	0.176964
62.5	24.2198	24.241			0.179794			93.3	0.170984
62.6	24.2214	24.2697			0.152644			93.4	0.192614
62.7	24.2151	24.2644			0.151624			93.5	0.194554
62.8	24.2354	24.2826			0.153664			93.6	0.190214
62.9	24.2261	24.2626			0.164424			93.7	0.186904
63	24.2164	24.2655			0.151854			93.8	0.191554
63.1	24.2218	24.2862			0.136574			93.9	0.186054
63.2	24.2097	24.2788			0.131784			94	0.165454
63.3	24.2334	24.3002			0.134094			94.1	0.190094
63.4	24.2426	24.3084			0.135174			94.2	0.198294
63.5	24.2637	24.305			0.159634			94.3	0.185014
63.6	24.2717	24.3153			0.157384			94.4	0.177614
63.7	24.2836	24.3286			0.155914			94.5	0.170564
63.8	24.2677	24.3267			0.141884			94.6	0.185634
63.9	24.259	24.3104			0.149514			94.7	0.180154
64	24.2482	24.3008			0.148364			94.8	0.195784
64.1	24.2553	24.323			0.133204			94.9	0.210964
64.2	24.2497	24.3371			0.113544			95	0.187154
64.3	24.2588	24.331			0.128754			95.1	0.200654
64.4	24.255	24.3061			0.149844			95.2	0.178814
64.5	24.2591	24.3316			0.128414			95.3	0.189204
64.6	24.2794	24.3357			0.144634			95.4	0.189474
64.7	24.2797	24.3282			0.152444			95.5	0.192704
64.8	24.2737	24.3203			0.154344			95.6	0.199954
64.9	24.2763	24.3003			0.176894			95.7	0.191674
65	24.2407	24.2903			0.151364			95.8	0.188774
65.1	24.2458	24.2786			0.168164			95.9	0.191494
65.2	24.233	24.2734			0.160544			96	0.205664
65.3	24.2311	24.2708			0.161184			96.1	0.192594
65.4	24.242	24.2915			0.151474			96.2	0.200554
65.5	24.2532	24.2757			0.178464			96.3	0.202164
65.6	24.2388	24.2609			0.178814			96.4	0.196194
65.7	24.2529	24.2827			0.171124			96.5	0.214364
65.8	24.2714	24.2817			0.190634			96.6	0.196644
65.9	24.2682	24.3161			0.153054			96.7	0.185984
66	24.258	24.2935			0.165374			96.8	0.188124
66.1	24.271	24.3037			0.168294			96.9	0.206784
66.2	24.2571	24.3029			0.155114			97	0.209464
66.3	24.27	24.3122			0.158734			97.1	0.194454
66.4	24.2577	24.3187			0.140024			97.2	0.195534
66.5	24.2649	24.3023			0.163604			97.3	0.177524
66.6	24.2683	24.3311			0.138114			97.4	0.189654
66.7	24.2691	24.3262			0.143854			97.5	0.189854
66.8	24.2701	24.3108			0.160244			97.6	0.187234
66.9	24.2612	24.3116			0.150484			97.7	0.205894
67	24.2597	24.2934			0.167254			97.8	0.214174
67.1	24.2544	24.2719			0.183414			97.9	0.186814
67.2	24.2274	24.2765			0.151874			98	0.190574
67.3	24.2457	24.2928			0.153874			98.1	0.196474
67.4	24.2383	24.2758			0.163464			98.2	0.195784
67.5	24.2249	24.2728			0.153064			98.3	0.215464
67.6	24.2333	24.272			0.162324			98.4	0.201114
67.7	24.2051	24.2636			0.142424			98.5	0.202604
67.8	24.2097	24.2539			0.156774			98.6	0.187104
67.9	24.2012	24.2588			0.143284			98.7	0.209744
68	24.2033	24.2372			0.166984			98.8	0.194644
68.1	24.1959	24.2271			0.169734			98.9	0.216774
68.2	24.2034	24.2396			0.164764			99	0.207674
68.3	24.1966	24.2228			0.174754			99.1	0.185374
68.4	24.179	24.2264			0.153544			99.2	0.227584
68.5	24.1856	24.2446			0.141954			99.3	0.223124
68.6	24.1962	24.23			0.167154			99.4	0.214994
68.7	24.1894	24.2217			0.168704			99.5	0.210504
68.8	24.1879	24.227			0.161834			99.6	0.200814
68.9	24.1918	24.234			0.158834			99.7	0.197704
69	24.1812	24.2286			0.153574			99.8	0.209614
69.1	24.1819	24.2243			0.158524			99.9	0.203304
69.2	24.1806	24.2227			0.158874			100	0.211754
69.3	24.2016	24.2522			0.150354			100.1	0.227224
69.4	24.2165	24.2606			0.156894			100.2	0.219674
69.5	24.2158	24.2586			0.158164			100.3	0.205144
69.6	24.1904	24.2102			0.181104			100.4	0.203684
69.7	24.1871	24.223			0.165054			100.5	0.205404
69.8	24.2156	24.2609			0.155734			100.6	0.230534
69.9	24.239	24.2849			0.155054			100.7	0.215564
70	24.257	24.2979			0.160034			100.8	0.226054
70.1	24.2598	24.3053			0.155434			100.9	0.214434
70.2	24.2466	24.2803			0.167254			101	0.208914
70.3	24.2309	24.2738			0.157974			101.1	0.211724
70.4	24.2383	24.2864			0.152884			101.2	0.218984
70.5	24.2596	24.2994			0.161054			101.3	0.200244
70.6	24.2656	24.319			0.147494			101.4	0.213974
70.7	24.2715	24.3066			0.165814			101.5	0.214384
70.8	24.2823	24.3298			0.153474			101.6	0.198494
70.9	24.2684	24.3272			0.142124			101.7	0.199054
71	24.2646	24.3462			0.119324			101.8	0.199084
71.1	24.2642	24.328			0.137114			101.9	0.214684
71.2	24.2723	24.3317			0.141564			102	0.218994
71.3	24.2724	24.3415			0.131804			102.1	0.210894
71.4	24.2826	24.3467			0.136794			102.2	0.245364
71.5	24.2763	24.3434			0.133804			102.3	0.247044
71.6	24.2778	24.3337			0.145064			102.4	0.224714
71.7	24.283	24.334			0.149964			102.5	0.207364
71.8	24.2801	24.3323			0.148694			102.6	0.214294
71.9	24.2789	24.3186			0.161194			102.7	0.206184
72	24.2452	24.2831			0.163044			102.8	0.222214
72.1	24.2395	24.2914			0.149094			102.9	0.216384
72.2	24.2508	24.2853			0.166484			103	0.207514
72.3	24.2573	24.2916			0.166624			103.1	0.216914
72.4	24.2379	24.2677			0.171144			103.2	0.223434
72.5	24.243	24.2705			0.173484			103.3	0.221724
72.6	24.2516	24.2808			0.171784			103.4	0.225524
72.7	24.2763	24.3132			0.164044			103.5	0.213384
72.8	24.2581	24.2964			0.162644			103.6	0.205454
72.9	24.2537	24.284			0.170624			103.7	0.228424
73	24.2437	24.2708			0.173924			103.8	0.222154
73.1	24.2605	24.2958			0.165714			103.9	0.237384
73.2	24.2569	24.295			0.162864			104	0.220564
73.3	24.2829	24.3361			0.147754			104.1	0.213244
73.4	24.2819	24.3344			0.148444			104.2	0.237074
73.5	24.2731	24.3167			0.157254			104.3	0.230464
73.6	24.2706	24.3111			0.160404			104.4	0.214844
73.7	24.2504	24.2703			0.181044			104.5	0.188704
73.8	24.2628	24.2754			0.188314			104.6	0.209584
73.9	24.2763	24.2889			0.188264			104.7	0.222874
74	24.244	24.2735			0.171414			104.8	0.233064
74.1	24.2513	24.2864			0.165884			104.9	0.223154
74.2	24.2418	24.2659			0.176854			105	0.223644
74.3	24.2389	24.2771			0.162684			105.1	0.223174
74.4	24.2362	24.2673			0.169824			105.2	0.215304
74.5	24.242	24.279			0.163994			105.3	0.228964
74.6	24.256	24.2869			0.170094			105.4	0.228144
74.7	24.2511	24.3048			0.147294			105.5	0.218424
74.8	24.2446	24.2851			0.160464			105.6	0.246104
74.9	24.2397	24.293			0.147664			105.7	0.240234
75	24.2208	24.2781			0.143684			105.8	0.233094
75.1	24.2265	24.2567			0.170724			105.9	0.221544
75.2	24.2297	24.2594			0.171254			106	0.211714
75.3	24.2425	24.2919			0.151514			106.1	0.227104
75.4	24.2346	24.2892			0.146314			106.2	0.226074
75.5	24.2209	24.2808			0.141004			106.3	0.225414
75.6	24.2102	24.2712			0.139864			106.4	0.234354
75.7	24.2121	24.2796			0.133434			106.5	0.252534
75.8	24.2192	24.2811			0.139134			106.6	0.245734
75.9	24.2319	24.2641			0.168794			106.7	0.211344
76	24.2222	24.2852			0.138034			106.8	0.208784
76.1	24.2501	24.2911			0.159904			106.9	0.234644
76.2	24.2556	24.2947			0.161854			107	0.250214
76.3	24.246	24.2807			0.166234			107.1	0.239764
76.4	24.2676	24.2956			0.172954			107.2	0.241754
76.5	24.2795	24.3075			0.172974			107.3	0.231804
76.6	24.2957	24.315			0.181644			107.4	0.227434
76.7	24.2833	24.3184			0.165804			107.5	0.214084
76.8	24.2799	24.3129			0.168044			107.6	0.220364
76.9	24.2832	24.3159			0.168314			107.7	0.225644
77	24.2814	24.3247			0.157654			107.8	0.222614
77.1	24.2994	24.3292			0.171194			107.9	0.201424
77.2	24.3027	24.3345			0.169164			108	0.191444
77.3	24.3004	24.3296			0.171774			108.1	0.198154
77.4	24.2873	24.3364			0.151804			108.2	0.209744
77.5	24.2777	24.3174			0.161284			108.3	0.215114
77.6	24.2638	24.285			0.179714			108.4	0.205414
77.7	24.28	24.278			0.202944			108.5	0.190424
77.8	24.2712	24.2722			0.199964			108.6	0.224534
77.9	24.2594	24.2701			0.190254			108.7	0.217864
78	24.2419	24.2534			0.189444			108.8	0.221764
78.1	24.2203	24.2279			0.193344			108.9	0.215674
78.2	24.2246	24.2536			0.171984			109	0.225174
78.3	24.2146	24.243			0.172504			109.1	0.232704
78.4	24.218	24.2638			0.155154			109.2	0.232644
78.5	24.2659	24.2681			0.198754			109.3	0.226984
78.6	24.2631	24.2849			0.179194			109.4	0.235154
78.7	24.2611	24.2797			0.182364			109.5	0.249174
78.8	24.2657	24.2841			0.182624			109.6	0.231234
78.9	24.2533	24.2593			0.194924			109.7	0.221724
79	24.2525	24.2528			0.200674			109.8	0.203064
79.1	24.2347	24.2528			0.182874			109.9	0.218804
79.2	24.2129	24.2326			0.181214			110	0.238484
79.3	24.2186	24.2362			0.183334			110.1	0.213994
79.4	24.2077	24.2368			0.171854			110.2	0.207094
79.5	24.2293	24.2362			0.194024			110.3	0.230514
79.6	24.2278	24.2586			0.170084			110.4	0.217184
79.7	24.2177	24.2414			0.177264			110.5	0.220924
79.8	24.2256	24.2609			0.165734			110.6	0.222864
79.9	24.2338	24.2538			0.180934			110.7	0.236914
80	24.2223	24.2285			0.194704			110.8	0.229944
80.1	24.3086	24.3456			0.163914			110.9	0.236414
80.2	24.3317	24.3526			0.180114			111	0.237914
80.3	24.332	24.3657			0.167294			111.1	0.241014
80.4	24.3554	24.3812			0.175094			111.2	0.229604
80.5	24.3733	24.3965			0.177734			111.3	0.212574
80.6	24.3588	24.399			0.160724			111.4	0.225614
80.7	24.3424	24.384			0.159294			111.5	0.220814
80.8	24.3598	24.3888			0.172014			111.6	0.198534
80.9	24.3454	24.3745			0.171804			111.7	0.215724
81	24.3695	24.3807			0.189734			111.8	0.226054
81.1	24.3193	24.3482			0.172074			111.9	0.229304
81.2	24.3163	24.3469			0.170304			112	0.196284
81.3	24.3206	24.3316			0.189904			112.1	0.217184
81.4	24.314	24.3555			0.159504			112.2	0.194054
81.5	24.3382	24.3592			0.179954			112.3	0.235934
81.6	24.3021	24.3157			0.187344			112.4	0.218484
81.7	24.3218	24.3482			0.174484			112.5	0.226284
81.8	24.3267	24.3663			0.161354			112.6	0.232604
81.9	24.3421	24.3696			0.173384			112.7	0.209904
82	24.3349	24.3719			0.163944			112.8	0.243784
82.1	24.3187	24.3556			0.164014			112.9	0.231864
82.2	24.3006	24.3246			0.176904			113	0.242654
82.3	24.3063	24.3305			0.176704			113.1	0.248534
82.5	24.3301	24.3612			0.169844			113.2	0.243534
82.6	24.3479	24.3819			0.166924			113.3	0.231924
82.7	24.3336	24.3664			0.168164			113.4	0.231114
82.8	24.3536	24.378			0.176524			113.5	0.225634
82.9	24.35	24.3794			0.171544			113.6	0.223794
83	24.3361	24.3797			0.157324			113.7	0.247964
83.1	24.3412	24.3681			0.174044			113.8	0.214174
83.2	24.3205	24.3559			0.165594			113.9	0.206484
83.3	24.3502	24.3604			0.190694			114	0.219224
83.4	24.3282	24.3401			0.188994			114.1	0.241694
83.5	24.316	24.3351			0.181884			114.2	0.228314
83.6	24.327	24.3298			0.198134			114.3	0.232264
83.7	24.3336	24.3408			0.193804			114.4	0.215864
83.8	24.3298	24.3545			0.176264			114.5	0.222584
83.9	24.3245	24.3435			0.182004			114.6	0.218094
84	24.3212	24.3324			0.189754			114.7	0.224054
84.1	24.3144	24.3244			0.190944			114.8	0.237194
84.2	24.2986	24.3243			0.175254			114.9	0.248844
84.3	24.2961	24.3109			0.186174			115	0.239964
84.4	24.2833	24.3089			0.175384			115.1	0.231304
84.5	24.2863	24.3124			0.174864			115.2	0.257024
84.6	24.2882	24.2959			0.193214			115.3	0.253784
84.7	24.2854	24.2931			0.193234			115.4	0.228274
84.8	24.2837	24.2903			0.194364			115.5	0.218714
84.9	24.2871	24.3162			0.171884			115.6	0.223204
85	24.2767	24.3			0.177574			115.7	0.224594
85.1	24.2754	24.3051			0.171254			115.8	0.232554
85.2	24.2834	24.3237			0.160604			115.9	0.236224
85.3	24.2778	24.3063			0.172444			116	0.240904
85.4	24.2807	24.3126			0.169074			116.1	0.236364
85.5	24.272	24.2983			0.174574			116.2	0.245334
85.6	24.2933	24.3203			0.173964			116.3	0.216264
85.7	24.3081	24.3335			0.175564			116.4	0.227244
85.8	24.2979	24.33			0.168864			116.5	0.200684
85.9	24.2903	24.307			0.184264			116.6	0.227644
86	24.3059	24.3267			0.180094			116.7	0.229194
86.1	24.3023	24.3051			0.198084			116.8	0.217444
86.2	24.2881	24.302			0.187094			116.9	0.194394
86.3	24.2925	24.3129			0.180604			117	0.215914
86.4	24.2869	24.3228			0.165034			117.1	0.203394
86.5	24.287	24.3226			0.165264			117.2	0.221284
86.6	24.2861	24.3082			0.178874			117.3	0.206834
86.7	24.2744	24.2949			0.180484			117.4	0.221894
86.8	24.2736	24.2841			0.190424			117.5	0.234634
86.9	24.2799	24.3133			0.167594			117.6	0.221754
87	24.2925	24.319			0.174494			117.7	0.228144
87.1	24.2739	24.2947			0.180164			117.8	0.223954
87.2	24.2744	24.2858			0.189534			117.9	0.227914
87.3	24.2869	24.3044			0.183414			118	0.221184
87.4	24.2729	24.2914			0.182394			118.1	0.237494
87.5	24.2733	24.2832			0.191004			118.2	0.233164
87.6	24.2628	24.2968			0.166994			118.3	0.205024
87.7	24.2647	24.295			0.170744			118.4	0.226784
87.8	24.2828	24.3073			0.176394			118.5	0.232924
87.9	24.2684	24.3022			0.167124			118.6	0.232744
88	24.261	24.287			0.174984			118.7	0.221534
88.1	24.2568	24.2749			0.182854			118.8	0.221484
88.2	24.234	24.2711			0.163794			118.9	0.218504
88.3	24.2281	24.2452			0.183874			119	0.220824
88.4	24.2455	24.2383			0.208214			119.1	0.247134
88.5	24.2529	24.2482			0.205664			119.2	0.222444
88.6	24.2626	24.2706			0.193004			119.3	0.227164
88.7	24.2642	24.2653			0.199804			119.4	0.224624
88.8	24.2657	24.2584			0.208214			119.5	0.231164
88.9	24.2399	24.2647			0.176084			119.6	0.206294
89	24.2212	24.2259			0.196244			119.7	0.213104
89.1	24.2015	24.2424			0.160054			119.8	0.220804
89.2	24.2065	24.2181			0.189354			119.9	0.218524
89.3	24.227	24.2213			0.206654			120	0.249704
89.4	24.2548	24.2446			0.211134			120.1	0.226164
89.5	24.231	24.2429			0.189044			120.2	0.226194
89.6	24.2304	24.2527			0.178624			120.3	0.230664
89.7	24.2468	24.2589			0.188854			120.4	0.220174
89.8	24.2819	24.2626			0.220324			120.5	0.213604
89.9	24.2765	24.2803			0.197124			120.6	0.224784
90	24.2669	24.282			0.185814			120.7	0.226474
90.1	24.2762	24.2816			0.195544			120.8	0.239434
90.2	24.253	24.2694			0.184564			120.9	0.231704
90.3	24.2472	24.2945			0.153674			121	0.242014
90.4	24.2394	24.2707			0.169684			121.1	0.248044
90.5	24.244	24.2463			0.198604			121.2	0.231604
90.6	24.261	24.2785			0.183344			121.3	0.231464
90.7	24.2656	24.2944			0.172204			121.4	0.230294
90.8	24.2651	24.2766			0.189414			121.5	0.220944
90.9	24.2747	24.2688			0.206784			121.6	0.229854
91	24.2679	24.2811			0.187754			121.7	0.229264
91.1	24.2458	24.2733			0.173374			121.8	0.227944
91.2	24.2564	24.2727			0.184614			121.9	0.226814
91.3	24.2626	24.27			0.193584			122	0.246724
91.4	24.2729	24.2746			0.199204			122.1	0.229554
91.5	24.2684	24.267			0.202374			122.2	0.243764
91.6	24.2692	24.2528			0.217324			122.3	0.223874
91.7	24.2564	24.2775			0.179874			122.4	0.226834
91.8	24.2783	24.2944			0.184914			122.5	0.226964
91.9	24.2837	24.2978			0.186784			122.6	0.239554
92	24.2706	24.2827			0.188884			122.7	0.225774
92.1	24.2674	24.2832			0.185204			122.8	0.217474
92.2	24.2663	24.2995			0.167844			122.9	0.243164
92.3	24.2665	24.2917			0.175744			123	0.238754
92.4	24.2843	24.2831			0.202134			123.1	0.237354
92.5	24.2724	24.2895			0.183884			123.2	0.237184
92.6	24.2718	24.2927			0.180084			123.3	0.227734
92.7	24.2698	24.2859			0.184834			123.4	0.236264
92.8	24.2649	24.3085			0.157404			123.5	0.218144
92.9	24.264	24.2901			0.174884			123.6	0.224644
93	24.279	24.301			0.178954			123.7	0.231074
93.1	24.274	24.2844			0.190604			123.8	0.224054
93.2	24.2562	24.2802			0.176964			123.9	0.220794
93.3	24.2615	24.2915			0.170984			124	0.228394
93.4	24.2588	24.2672			0.192614			124.1	0.197644
93.5	24.286	24.2924			0.194554			124.2	0.195454
93.6	24.3073	24.318			0.190214			124.3	0.223724
93.7	24.307	24.321			0.186904			124.4	0.223544
93.8	24.3092	24.3186			0.191554			124.5	0.216254
93.9	24.2983	24.3132			0.186054			124.6	0.219234
94	24.2739	24.3094			0.165454			124.7	0.213804
94.1	24.2898	24.3007			0.190094			124.8	0.214604
94.2	24.2987	24.3013			0.198294			124.9	0.221274
94.3	24.2991	24.315			0.185014			125	0.220304
94.4	24.2651	24.2884			0.177614			125.1	0.210694
94.5	24.2535	24.2839			0.170564			125.2	0.218734
94.6	24.2745	24.2898			0.185634			125.3	0.209534
94.7	24.2737	24.2945			0.180154			125.4	0.185764
94.8	24.2837	24.2889			0.195784			125.5	0.191004
94.9	24.3061	24.2961			0.210964			125.6	0.223534
95	24.2781	24.2919			0.187154			125.7	0.218044
95.1	24.2809	24.2812			0.200654			125.8	0.210474
95.2	24.2812	24.3034			0.178814			125.9	0.221684
95.3	24.2652	24.2769			0.189204			126	0.222824
95.4	24.256	24.2675			0.189474			126.1	0.231444
95.5	24.2644	24.2727			0.192704			126.2	0.216474
95.6	24.2718	24.2728			0.199954			126.3	0.220834
95.7	24.2674	24.2767			0.191674			126.4	0.231354
95.8	24.2698	24.282			0.188774			126.5	0.221154
95.9	24.2835	24.2929			0.191494			126.6	0.219414
96	24.2886	24.2839			0.205664			126.7	0.215384
96.1	24.3005	24.3088			0.192594			126.8	0.225264
96.2	24.2983	24.2986			0.200554			126.9	0.216704
96.3	24.284	24.2828			0.202164			127	0.199204
96.4	24.2481	24.2528			0.196194			127.1	0.198964
96.5	24.2838	24.2704			0.214364			127.2	0.215004
96.6	24.278	24.2823			0.196644			127.3	0.226334
96.7	24.273	24.2879			0.185984			127.4	0.225214
96.8	24.2799	24.2928			0.188124			127.5	0.205934
96.9	24.2729	24.2671			0.206784			127.6	0.209824
97	24.2857	24.2772			0.209464			127.7	0.208584
97.1	24.3087	24.3152			0.194454			127.8	0.212504
97.2	24.2899	24.2953			0.195534			127.9	0.233954
97.3	24.2737	24.2972			0.177524			128	0.220434
97.4	24.2739	24.2852			0.189654			128.1	0.205044
97.5	24.2669	24.278			0.189854			128.2	0.211744
97.6	24.2424	24.2561			0.187234			128.3	0.216154
97.7	24.2489	24.2439			0.205894			128.4	0.210714
97.8	24.255	24.2418			0.214174			128.5	0.198334
97.9	24.274	24.2882			0.186814			128.6	0.228674
98	24.2781	24.2885			0.190574			128.7	0.220554
98.1	24.2747	24.2792			0.196474			128.8	0.222934
98.2	24.2676	24.2728			0.195784			128.9	0.228934
98.3	24.2604	24.2459			0.215464			129	0.220494
98.4	24.2464	24.2463			0.201114			129.1	0.233564
98.5	24.2408	24.2391			0.202604			129.2	0.222854
98.6	24.2175	24.2314			0.187104			129.3	0.211364
98.7	24.2349	24.2261			0.209744			129.4	0.225854
98.8	24.2426	24.2489			0.194644			129.5	0.215664
98.9	24.24	24.2242			0.216774			129.6	0.221154
99	24.2378	24.231			0.207674			129.7	0.226544
99.1	24.2233	24.2389			0.185374			129.8	0.232124
99.2	24.2428	24.2161			0.227584			129.9	0.214184
99.3	24.2414	24.2192			0.223124			130	0.226334
99.4	24.2334	24.2194			0.214994			130.1	0.205214
99.5	24.2392	24.2296			0.210504			130.2	0.205894
99.6	24.2384	24.2385			0.200814			130.3	0.226674
99.7	24.2434	24.2466			0.197704			130.4	0.244774
99.8	24.2584	24.2497			0.209614			130.5	0.217434
99.9	24.2706	24.2682			0.203304			130.6	0.225574
100	24.2645	24.2537			0.211754			130.7	0.225264
100.1	24.2596	24.2333			0.227224			130.8	0.233074
100.2	24.2769	24.2582			0.219674			130.9	0.235494
100.3	24.292	24.2878			0.205144			131	0.221314
100.4	24.3066	24.3039			0.203684			131.1	0.219874
100.5	24.3081	24.3036			0.205404			131.2	0.225014
100.6	24.3427	24.3131			0.230534			131.3	0.236644
100.7	24.3244	24.3098			0.215564			131.4	0.252794
100.8	24.3268	24.3017			0.226054			131.5	0.219684
100.9	24.3029	24.2894			0.214434			131.6	0.215224
101	24.3127	24.3047			0.208914			131.7	0.221174
101.1	24.3153	24.3046			0.211724			131.8	0.214624
101.2	24.3288	24.3108			0.218984			131.9	0.224044
101.3	24.3209	24.3217			0.200244			132	0.222524
101.4	24.3264	24.3133			0.213974			132.1	0.242384
101.5	24.3082	24.2947			0.214384			132.2	0.244664
101.6	24.311	24.3135			0.198494			132.3	0.227224
101.7	24.3093	24.3112			0.199054			132.4	0.236354
101.8	24.3041	24.3059			0.199084			132.5	0.225444
101.9	24.2938	24.2801			0.214684			132.6	0.222594
102	24.283	24.2649			0.218994			132.7	0.200734
102.1	24.2978	24.2878			0.210894			132.8	0.218004
102.2	24.2988	24.2544			0.245364			132.9	0.213564
102.3	24.3001	24.254			0.247044			133	0.212594
102.4	24.2898	24.266			0.224714			133.1	0.225174
102.5	24.2966	24.2902			0.207364			133.2	0.216054
102.6	24.2863	24.273			0.214294			133.3	0.242004
102.7	24.2934	24.2882			0.206184			133.4	0.226134
102.8	24.3137	24.2924			0.222214			133.5	0.235754
102.9	24.2968	24.2813			0.216384			133.6	0.234104
103	24.2916	24.2851			0.207514			133.7	0.211194
103.1	24.2793	24.2634			0.216914			133.8	0.221084
103.2	24.2816	24.2591			0.223434			133.9	0.221424
103.3	24.2817	24.261			0.221724			134	0.233074
103.4	24.2782	24.2536			0.225524			134.1	0.229474
103.5	24.2675	24.2551			0.213384			134.2	0.223804
103.6	24.2908	24.2863			0.205454			134.3	0.236244
103.7	24.2968	24.2693			0.228424			134.4	0.238814
103.8	24.3007	24.2795			0.222154			134.5	0.226784
103.9	24.3295	24.293			0.237384			134.6	0.216484
104	24.3288	24.3091			0.220564			134.7	0.222654
104.1	24.3304	24.3181			0.213244			134.8	0.216024
104.2	24.342	24.3059			0.237074			134.9	0.213334
104.3	24.3176	24.2881			0.230464			135	0.229534
104.4	24.3054	24.2915			0.214844			135.1	0.213054
104.5	24.2968	24.309			0.188704			135.2	0.228004
104.6	24.2406	24.232			0.209584			135.3	0.201864
104.7	24.2209	24.199			0.222874			135.4	0.213424
104.8	24.2356	24.2035			0.233064			135.5	0.195364
104.9	24.2309	24.2087			0.223154			135.6	0.204834
105	24.218	24.1953			0.223644			135.7	0.222924
105.1	24.2503	24.228			0.223174			135.8	0.218344
105.2	24.2369	24.2225			0.215304			135.9	0.230524
105.3	24.2368	24.2088			0.228964			136	0.219564
105.4	24.2391	24.2119			0.228144			136.1	0.210814
105.5	24.2359	24.2184			0.218424			136.2	0.222294
105.6	24.228	24.1829			0.246104			136.3	0.239334
105.7	24.2219	24.1826			0.240234			136.4	0.251364
105.8	24.201	24.1689			0.233094			136.5	0.225034
105.9	24.2249	24.2043			0.221544			136.6	0.234994
106	24.2261	24.2153			0.211714			136.7	0.234594
106.1	24.2335	24.2073			0.227104			136.8	0.239924
106.2	24.227	24.2019			0.226074			136.9	0.233254
106.3	24.23	24.2056			0.225414			137	0.233664
106.4	24.2365	24.203			0.234354			137.1	0.238804
106.5	24.2508	24.1992			0.252534			137.2	0.230164
106.6	24.2265	24.1818			0.245734			137.3	0.227744
106.7	24.2628	24.2524			0.211344			137.4	0.250244
106.8	24.2686	24.2607			0.208784			137.5	0.250294
106.9	24.2873	24.2536			0.234644			137.6	0.232224
107	24.2845	24.2352			0.250214			137.7	0.235094
107.1	24.2673	24.2285			0.239764			137.8	0.217664
107.2	24.2672	24.2264			0.241754			137.9	0.234284
107.3	24.2498	24.219			0.231804			138	0.224954
107.4	24.253	24.2265			0.227434			138.1	0.230354
107.5	24.2536	24.2405			0.214084			138.2	0.234474
107.6	24.2617	24.2422			0.220364			138.3	0.227064
107.7	24.2531	24.2284			0.225644			138.4	0.216064
107.8	24.2582	24.2365			0.222614			138.5	0.215244
107.9	24.2378	24.2373			0.201424			138.6	0.198634
108	24.2248	24.2343			0.191444			138.7	0.212224
108.1	24.2359	24.2387			0.198154			138.8	0.212634
108.2	24.2581	24.2493			0.209744			138.9	0.214524
108.3	24.2491	24.235			0.215114			139	0.208564
108.4	24.2493	24.2449			0.205414			139.1	0.239914
108.5	24.2536	24.2641			0.190424			139.2	0.236814
108.6	24.2618	24.2382			0.224534			139.3	0.244324
108.7	24.2442	24.2272			0.217864			139.4	0.227804
108.8	24.2372	24.2164			0.221764			139.5	0.228324
108.9	24.2319	24.2172			0.215674			139.6	0.223584
109	24.2445	24.2203			0.225174			139.7	0.190924
109.1	24.2747	24.2429			0.232704			139.8	0.211564
109.2	24.2759	24.2442			0.232644			139.9	0.239514
109.3	24.2594	24.2333			0.226984			140	0.231834
109.4	24.255	24.2208			0.235154			140.1	0.235214
109.5	24.2607	24.2124			0.249174			140.2	0.213864
109.6	24.2481	24.2178			0.231234			140.3	0.241614
109.7	24.2252	24.2045			0.221724			140.4	0.235914
109.8	24.2249	24.2227			0.203064			140.5	0.237844
109.9	24.225	24.2072			0.218804			140.6	0.263934
110	24.2355	24.1979			0.238484			140.7	0.238854
110.1	24.2311	24.218			0.213994			140.8	0.227614
110.2	24.2384	24.2322			0.207094			140.9	0.226274
110.3	24.2394	24.2099			0.230514			141	0.208304
110.4	24.2242	24.208			0.217184			141.1	0.216974
110.5	24.2489	24.2289			0.220924			141.2	0.217404
110.6	24.246	24.2241			0.222864			141.3	0.223494
110.7	24.2569	24.2209			0.236914			141.4	0.233074
110.8	24.2436	24.2146			0.229944			141.5	0.223504
110.9	24.2547	24.2192			0.236414			141.6	0.209644
111	24.242	24.2051			0.237914			141.7	0.195374
111.1	24.2185	24.1784			0.241014			141.8	0.207734
111.2	24.2414	24.2128			0.229604			141.9	0.221454
111.3	24.225	24.2134			0.212574			142	0.237924
111.4	24.2358	24.2111			0.225614			142.1	0.237364
111.5	24.2173	24.1975			0.220814			142.2	0.238684
111.6	24.2433	24.2457			0.198534			142.3	0.226654
111.7	24.2232	24.2084			0.215724			142.4	0.220924
111.8	24.2349	24.2098			0.226054			142.5	0.241814
111.9	24.2398	24.2114			0.229304			142.6	0.237934
112	24.2343	24.2389			0.196284			142.7	0.251304
112.1	24.2375	24.2213			0.217184			142.8	0.241854
112.2	24.2085	24.2154			0.194054			142.9	0.234244
112.3	24.2486	24.2136			0.235934			143	0.223874
112.4	24.2535	24.236			0.218484			143.1	0.254014
112.5	24.2384	24.2131			0.226284			143.2	0.241374
112.6	24.2309	24.1992			0.232604			143.3	0.227044
112.7	24.2458	24.2368			0.209904			143.4	0.223584
112.8	24.247	24.2041			0.243784			143.5	0.237814
112.9	24.2707	24.2398			0.231864			143.6	0.234354
113	24.2867	24.245			0.242654			143.7	0.219624
113.1	24.2886	24.241			0.248534			143.8	0.244494
113.2	24.2814	24.2388			0.243534			143.9	0.239654
113.3	24.2949	24.2639			0.231924			144	0.212144
113.4	24.2884	24.2582			0.231114			144.1	0.211464
113.5	24.2908	24.2661			0.225634			144.2	0.228554
113.6	24.2964	24.2735			0.223794			144.3	0.242374
113.7	24.3207	24.2736			0.247964			144.4	0.236164
113.8	24.3094	24.2962			0.214174			144.5	0.234674
113.9	24.2931	24.2876			0.206484			144.6	0.232414
114	24.2938	24.2755			0.219224			144.7	0.232384
114.1	24.2957	24.255			0.241694			144.8	0.239774
114.2	24.293	24.2656			0.228314			144.9	0.237704
114.3	24.2909	24.2596			0.232264			145	0.231804
114.4	24.2658	24.2509			0.215864			145.1	0.221664
114.5	24.2685	24.2468			0.222584			145.2	0.214364
114.6	24.2524	24.2353			0.218094			145.3	0.230134
114.7	24.2502	24.227			0.224054			145.4	0.249254
114.8	24.2604	24.2242			0.237194			145.5	0.219004
114.9	24.246	24.1981			0.248844			145.6	0.222694
115	24.2447	24.2057			0.239964			145.7	0.216764
115.1	24.2611	24.2308			0.231304			145.8	0.207824
115.2	24.2787	24.2226			0.257024			145.9	0.235124
115.3	24.2969	24.2441			0.253784			146	0.246224
115.4	24.2617	24.2344			0.228274			146.1	0.246004
115.5	24.2654	24.2476			0.218714			146.2	0.235404
115.6	24.2672	24.2449			0.223204			146.3	0.229974
115.7	24.2612	24.2375			0.224594			146.4	0.233654
115.8	24.2699	24.2382			0.232554			146.5	0.256784
115.9	24.2784	24.2431			0.236224			146.6	0.259044
116	24.2875	24.2476			0.240904			146.7	0.236854
116.1	24.2906	24.2552			0.236364			146.8	0.218144
116.2	24.294	24.2496			0.245334			146.9	0.241894
116.3	24.282	24.2667			0.216264			147	0.232324
116.4	24.3002	24.2739			0.227244			147.1	0.244364
116.5	24.2835	24.2837			0.200684			147.2	0.253784
116.6	24.2992	24.2725			0.227644			147.3	0.245844
116.7	24.303	24.2748			0.229194			147.4	0.247484
116.8	24.3148	24.2983			0.217444			147.5	0.236894
116.9	24.3357	24.3422			0.194394			147.6	0.248794
117	24.3414	24.3264			0.215914			147.7	0.247954
117.1	24.3482	24.3457			0.203394			147.8	0.265394
117.2	24.3317	24.3114			0.221284			147.9	0.267974
117.3	24.3259	24.32			0.206834			148	0.237624
117.4	24.3389	24.318			0.221894			148.1	0.247474
117.5	24.3398	24.3062			0.234634			148.2	0.276804
117.6	24.3533	24.3325			0.221754			148.3	0.241714
117.7	24.3639	24.3367			0.228144			148.4	0.258814
117.8	24.3606	24.3376			0.223954			148.5	0.251834
117.9	24.3647	24.3377			0.227914			148.6	0.241324
118	24.3524	24.3321			0.221184
118.1	24.3538	24.3173			0.237494
118.2	24.3541	24.3219			0.233164
118.3	24.3348	24.3308			0.205024
118.4	24.3387	24.3129			0.226784
118.5	24.3412	24.3093			0.232924
118.6	24.3373	24.3055			0.232744
118.7	24.3421	24.3215			0.221534
118.8	24.315	24.2945			0.221484
118.9	24.2881	24.2706			0.218504
119	24.2743	24.2545			0.220824
119.1	24.2607	24.2145			0.247134
119.2	24.2551	24.2336			0.222444
119.3	24.2339	24.2077			0.227164
119.4	24.2514	24.2277			0.224624
119.5	24.2653	24.235			0.231164
119.6	24.2387	24.2334			0.206294
119.7	24.2535	24.2414			0.213104
119.8	24.2486	24.2288			0.220804
119.9	24.2548	24.2372			0.218524
120	24.2657	24.2169			0.249704
120.1	24.2534	24.2282			0.226164
120.2	24.2652	24.24			0.226194
120.3	24.2779	24.2482			0.230664
120.4	24.2836	24.2644			0.220174
120.5	24.2558	24.2431			0.213604
120.6	24.2618	24.2379			0.224784
120.7	24.261	24.2355			0.226474
120.8	24.2637	24.2252			0.239434
120.9	24.2695	24.2388			0.231704
121	24.2937	24.2526			0.242014
121.1	24.3076	24.2605			0.248044
121.2	24.3033	24.2727			0.231604
121.3	24.3316	24.3011			0.231464
121.4	24.3363	24.307			0.230294
121.5	24.329	24.309			0.220944
121.6	24.311	24.2821			0.229854
121.7	24.3025	24.2742			0.229264
121.8	24.3082	24.2812			0.227944
121.9	24.308	24.2822			0.226814
122	24.3009	24.2551			0.246724
122.1	24.3083	24.2796			0.229554
122.2	24.3089	24.2661			0.243764
122.3	24.3195	24.2965			0.223874
122.4	24.3171	24.2913			0.226834
122.5	24.3396	24.3136			0.226964
122.6	24.3443	24.3057			0.239554
122.7	24.3333	24.3085			0.225774
122.8	24.3235	24.307			0.217474
122.9	24.3258	24.2836			0.243164
123	24.2985	24.2607			0.238754
123.1	24.2887	24.2523			0.237354
123.2	24.2923	24.256			0.237184
123.3	24.2822	24.2554			0.227734
123.4	24.2837	24.2484			0.236264
123.5	24.2916	24.2744			0.218144
123.6	24.2864	24.2627			0.224644
123.7	24.3144	24.2843			0.231074
123.8	24.3025	24.2794			0.224054
123.9	24.3128	24.2929			0.220794
124	24.3014	24.274			0.228394
124.1	24.2715	24.2748			0.197644
124.2	24.2663	24.2718			0.195454
124.3	24.2831	24.2604			0.223724
124.4	24.2853	24.2627			0.223544
124.5	24.274	24.2587			0.216254
124.6	24.292	24.2738			0.219234
124.7	24.2901	24.2772			0.213804
124.8	24.2923	24.2787			0.214604
124.9	24.2822	24.2618			0.221274
125	24.294	24.2747			0.220304
125.1	24.3223	24.3126			0.210694
125.2	24.3357	24.3179			0.218734
125.3	24.3607	24.3521			0.209534
125.4	24.3525	24.3676			0.185764
125.5	24.3424	24.3523			0.191004
125.6	24.3187	24.2962			0.223534
125.7	24.3094	24.2923			0.218044
125.8	24.3138	24.3042			0.210474
125.9	24.3136	24.2929			0.221684
126	24.2951	24.2732			0.222824
126.1	24.2983	24.2678			0.231444
126.2	24.2913	24.2757			0.216474
126.3	24.3004	24.2805			0.220834
126.4	24.3135	24.2831			0.231354
126.5	24.317	24.2968			0.221154
126.6	24.3063	24.2879			0.219414
126.7	24.3053	24.2909			0.215384
126.8	24.2886	24.2643			0.225264
126.9	24.3064	24.2907			0.216704
127	24.3144	24.3161			0.199204
127.1	24.3158	24.3177			0.198964
127.2	24.3007	24.2867			0.215004
127.3	24.3179	24.2925			0.226334
127.4	24.3015	24.2773			0.225214
127.5	24.2859	24.281			0.205934
127.6	24.2866	24.2778			0.209824
127.7	24.2837	24.2761			0.208584
127.8	24.2909	24.2793			0.212504
127.9	24.2961	24.2631			0.233954
128	24.3062	24.2867			0.220434
128.1	24.2958	24.2917			0.205044
128.2	24.2908	24.28			0.211744
128.3	24.2738	24.2586			0.216154
128.4	24.2709	24.2612			0.210714
128.5	24.2605	24.2631			0.198334
128.6	24.2611	24.2334			0.228674
128.7	24.2446	24.225			0.220554
128.8	24.2523	24.2303			0.222934
128.9	24.2598	24.2318			0.228934
129	24.2604	24.2408			0.220494
129.1	24.3168	24.2842			0.233564
129.2	24.3423	24.3204			0.222854
129.3	24.3408	24.3304			0.211364
129.4	24.3502	24.3253			0.225854
129.5	24.3508	24.336			0.215664
129.6	24.342	24.3218			0.221154
129.7	24.3418	24.3162			0.226544
129.8	24.3178	24.2867			0.232124
129.9	24.3172	24.3039			0.214184
130	24.3196	24.2942			0.226334
130.1	24.3209	24.3166			0.205214
130.2	24.33	24.325			0.205894
130.3	24.3288	24.3031			0.226674
130.4	24.3361	24.2922			0.244774
130.5	24.3261	24.3097			0.217434
130.6	24.3385	24.3138			0.225574
130.7	24.3482	24.3239			0.225264
130.8	24.3599	24.3278			0.233074
130.9	24.3605	24.326			0.235494
131	24.349	24.3286			0.221314
131.1	24.3381	24.3192			0.219874
131.2	24.3329	24.3088			0.225014
131.3	24.3196	24.2839			0.236644
131.4	24.3311	24.2793			0.252794
131.5	24.333	24.3142			0.219684
131.6	24.3405	24.3262			0.215224
131.7	24.3264	24.3061			0.221174
131.8	24.3076	24.294			0.214624
131.9	24.3138	24.2907			0.224044
132	24.3085	24.2869			0.222524
132.1	24.3216	24.2802			0.242384
132.2	24.3309	24.2872			0.244664
132.3	24.3329	24.3066			0.227224
132.4	24.3259	24.2905			0.236354
132.5	24.3109	24.2864			0.225444
132.6	24.301	24.2793			0.222594
132.7	24.2566	24.2568			0.200734
132.8	24.2609	24.2439			0.218004
132.9	24.2668	24.2542			0.213564
133	24.2557	24.244			0.212594
133.1	24.2879	24.2636			0.225174
133.2	24.3165	24.3014			0.216054
133.3	24.3367	24.2956			0.242004
133.4	24.3229	24.2977			0.226134
133.5	24.3469	24.3121			0.235754
133.6	24.351	24.3178			0.234104
133.7	24.3437	24.3335			0.211194
133.8	24.3397	24.3195			0.221084
133.9	24.3335	24.313			0.221424
134	24.3313	24.2991			0.233074
134.1	24.3533	24.3248			0.229474
134.2	24.3449	24.322			0.223804
134.3	24.3543	24.319			0.236244
134.4	24.3606	24.3227			0.238814
134.5	24.379	24.3532			0.226784
134.6	24.3542	24.3387			0.216484
134.7	24.3339	24.3121			0.222654
134.8	24.33	24.3149			0.216024
134.9	24.33	24.3176			0.213334
135	24.3246	24.296			0.229534
135.1	24.3027	24.2906			0.213054
135.2	24.278	24.2509			0.228004
135.3	24.255	24.2541			0.201864
135.4	24.2605	24.248			0.213424
135.5	24.251	24.2566			0.195364
135.6	24.2449	24.241			0.204834
135.7	24.2538	24.2318			0.222924
135.8	24.2613	24.2439			0.218344
135.9	24.303	24.2734			0.230524
136	24.308	24.2893			0.219564
136.1	24.29	24.2801			0.210814
136.2	24.2963	24.275			0.222294
136.3	24.3158	24.2774			0.239334
136.4	24.3264	24.276			0.251364
136.5	24.3256	24.3015			0.225034
136.6	24.3019	24.2679			0.234994
136.7	24.3002	24.2665			0.234594
136.8	24.3137	24.2748			0.239924
136.9	24.3251	24.2928			0.233254
137	24.3458	24.313			0.233664
137.1	24.3521	24.3142			0.238804
137.2	24.3016	24.2723			0.230164
137.3	24.2925	24.2657			0.227744
137.4	24.2868	24.2375			0.250244
137.5	24.2871	24.2378			0.250294
137.6	24.2541	24.2229			0.232224
137.7	24.2563	24.2221			0.235094
137.8	24.2701	24.2534			0.217664
137.9	24.2715	24.2382			0.234284
138	24.2735	24.2495			0.224954
138.1	24.2766	24.2472			0.230354
138.2	24.2733	24.2398			0.234474
138.3	24.2706	24.2444			0.227064
138.4	24.2528	24.2377			0.216064
138.5	24.2599	24.2456			0.215244
138.6	24.2674	24.2697			0.198634
138.7	24.2805	24.2692			0.212224
138.8	24.2862	24.2745			0.212634
138.9	24.2921	24.2785			0.214524
139	24.2878	24.2802			0.208564
139.1	24.2938	24.2549			0.239914
139.2	24.2957	24.2598			0.236814
139.3	24.3204	24.2771			0.244324
139.4	24.3219	24.295			0.227804
139.5	24.3302	24.3028			0.228324
139.6	24.3157	24.2931			0.223584
139.7	24.2829	24.2929			0.190924
139.8	24.278	24.2673			0.211564
139.9	24.3024	24.2638			0.239514
140	24.3027	24.2718			0.231834
140.1	24.2863	24.252			0.235214
140.2	24.273	24.2601			0.213864
140.3	24.2846	24.2439			0.241614
140.4	24.2946	24.2596			0.235914
140.5	24.2829	24.246			0.237844
140.6	24.3069	24.2439			0.263934
140.7	24.2951	24.2572			0.238854
140.8	24.2914	24.2647			0.227614
140.9	24.2971	24.2718			0.226274
141	24.3051	24.2978			0.208304
141.1	24.3001	24.2841			0.216974
141.2	24.2995	24.283			0.217404
141.3	24.2649	24.2424			0.223494
141.4	24.2681	24.2359			0.233074
141.5	24.2647	24.2421			0.223504
141.6	24.2551	24.2463			0.209644
141.7	24.2538	24.2593			0.195374
141.8	24.2584	24.2516			0.207734
141.9	24.27	24.2495			0.221454
142	24.2935	24.2565			0.237924
142.1	24.2959	24.2594			0.237364
142.2	24.2768	24.2391			0.238684
142.3	24.273	24.2473			0.226654
142.4	24.2703	24.2504			0.220924
142.5	24.2801	24.2393			0.241814
142.6	24.2737	24.2367			0.237934
142.7	24.298	24.2476			0.251304
142.8	24.2796	24.2386			0.241854
142.9	24.2626	24.2293			0.234244
143	24.2429	24.22			0.223874
143.1	24.2804	24.2273			0.254014
143.2	24.2711	24.2306			0.241374
143.3	24.2954	24.2693			0.227044
143.4	24.3142	24.2915			0.223584
143.5	24.3101	24.2733			0.237814
143.6	24.3187	24.2853			0.234354
143.7	24.3185	24.2998			0.219624
143.8	24.3051	24.2615			0.244494
143.9	24.3236	24.2849			0.239654
144	24.3127	24.3015			0.212144
144.1	24.2995	24.2889			0.211464
144.2	24.2969	24.2693			0.228554
144.3	24.2965	24.2551			0.242374
144.4	24.2782	24.243			0.236164
144.5	24.2848	24.2511			0.234674
144.6	24.2857	24.2542			0.232414
144.7	24.284	24.2526			0.232384
144.8	24.2792	24.2404			0.239774
144.9	24.2709	24.2341			0.237704
145	24.2852	24.2543			0.231804
145.1	24.2864	24.2657			0.221664
145.2	24.265	24.2516			0.214364
145.3	24.2789	24.2497			0.230134
145.4	24.3177	24.2694			0.249254
145.5	24.3144	24.2963			0.219004
145.6	24.3162	24.2944			0.222694
145.7	24.3389	24.3231			0.216764
145.8	24.3454	24.3386			0.207824
145.9	24.3569	24.3227			0.235124
146	24.3606	24.3153			0.246224
146.1	24.3656	24.3205			0.246004
146.2	24.3404	24.3059			0.235404
146.3	24.3304	24.3013			0.229974
146.4	24.306	24.2733			0.233654
146.5	24.3401	24.2842			0.256784
146.6	24.3408	24.2827			0.259044
146.7	24.3391	24.3032			0.236854
146.8	24.3343	24.317			0.218144
146.9	24.3365	24.2955			0.241894
147	24.3335	24.3021			0.232324
147.1	24.3159	24.2724			0.244364
147.2	24.3318	24.2789			0.253784
147.3	24.3219	24.277			0.245844
147.4	24.3258	24.2793			0.247484
147.5	24.3391	24.3032			0.236894
147.6	24.3313	24.2834			0.248794
147.7	24.3672	24.3202			0.247954
147.8	24.3834	24.3189			0.265394
147.9	24.3709	24.3039			0.267974
148	24.3536	24.3169			0.237624
148.1	24.3349	24.2884			0.247474
148.2	24.3653	24.2895			0.276804
148.3	24.391	24.3503			0.241714
148.4	24.3959	24.338			0.258814
148.5	24.3884	24.3375			0.251834
148.6	24.3755	24.3352			0.241324
148.7	24.378	24.3576			0.221374
148.8	24.3801	24.3602			0.220814
148.9	24.3856	24.3473			0.239214
149	24.381	24.3637			0.218264
149.1	24.3506	24.3402			0.211374
149.2	24.3487	24.3237			0.225934
149.3	24.3484	24.3164			0.232974
149.4	24.3468	24.3159			0.231804
149.5	24.3283	24.2757			0.253504
149.6	24.3207	24.2936			0.228034
149.7	24.3335	24.3123			0.222124
149.8	24.3276	24.3031			0.225464
149.9	24.3269	24.2999			0.227974
150	24.3391	24.3053			0.234824
150.1	24.3412	24.2993			0.242834
150.2	24.3445	24.3178			0.227584
150.3	24.3449	24.3148			0.231094
150.4	24.3258	24.3047			0.222124
150.5	24.3254	24.3148			0.211584
150.6	24.3287	24.2971			0.232564
150.7	24.3111	24.2924			0.219674
150.8	24.3255	24.3151			0.211294
150.9	24.3223	24.3044			0.218814
151	24.3129	24.2922			0.221704
151.1	24.2942	24.2776			0.217554
151.2	24.3002	24.2618			0.239334
151.3	24.3147	24.2876			0.228054
151.4	24.3068	24.2769			0.230754
151.5	24.2836	24.2421			0.242404
151.6	24.3029	24.2706			0.233284
151.7	24.3087	24.2775			0.232114
151.8	24.3138	24.2952			0.219554
151.9	24.312	24.274			0.238934
152	24.3127	24.2713			0.242264
152.1	24.2865	24.2652			0.222304
152.2	24.2905	24.256			0.235484
152.3	24.2876	24.2541			0.234384
152.4	24.279	24.247			0.232904
152.5	24.2579	24.2131			0.245704
152.6	24.2675	24.227			0.241454
152.7	24.2779	24.2503			0.228554
152.8	24.2858	24.2513			0.235454
152.9	24.2882	24.244			0.245134
153	24.2937	24.2518			0.242814
153.1	24.2782	24.245			0.234104
153.2	24.2771	24.2243			0.253804
153.3	24.256	24.2146			0.242294
153.4	24.2694	24.2406			0.229764
153.5	24.298	24.2675			0.231434
153.6	24.3202	24.306			0.215134
153.7	24.3303	24.303			0.228284
153.8	24.3351	24.3148			0.221204
153.9	24.2786	24.2519			0.227704
154	24.2949	24.2779			0.217934
154.1	24.2885	24.2835			0.205924
154.2	24.2909	24.2741			0.217714
154.3	24.296	24.2853			0.211624
154.4	24.2861	24.2745			0.212534
154.5	24.2803	24.2792			0.201994
154.6	24.2588	24.2491			0.210734
154.7	24.2611	24.2533			0.208724
154.8	24.2594	24.2455			0.214884
154.9	24.2513	24.2516			0.200704
155	24.2776	24.2737			0.204814
155.1	24.2736	24.2666			0.207924
155.2	24.2776	24.2736			0.204934
155.3	24.2668	24.2737			0.194044
155.4	24.2679	24.2822			0.186644
155.5	24.249	24.2618			0.188124
155.6	24.2458	24.2421			0.204634
155.7	24.2396	24.2169			0.223634
155.8	24.2255	24.226			0.200474
155.9	24.2545	24.2506			0.204834
156	24.2648	24.2554			0.210314
156.1	24.2622	24.2451			0.218064
156.2	24.2463	24.267			0.180234
156.3	24.2277	24.2337			0.194984
156.4	24.2367	24.2237			0.213964
156.5	24.2425	24.2246			0.218794
156.6	24.2182	24.2203			0.198764
156.7	24.2013	24.2031			0.199084
156.8	24.2123	24.1985			0.214694
156.9	24.2243	24.2101			0.215104
157	24.209	24.2013			0.208674
157.1	24.2105	24.1957			0.215834
157.2	24.2096	24.1965			0.214124
157.3	24.2279	24.1939			0.234894
157.4	24.2217	24.1918			0.230874
157.5	24.2043	24.1919			0.213314
158.7	24.2949	24.2951			0.200774
158.8	24.2743	24.3094			0.165824
158.9	24.2639	24.2961			0.168714
159	24.2654	24.2812			0.185064
159.1	24.2588	24.2698			0.189974
159.2	24.2635	24.2649			0.199564
159.3	24.2627	24.285			0.178584
159.4	24.2631	24.2795			0.184564
159.5	24.2657	24.2525			0.214104
159.6	24.2769	24.2486			0.229344
159.7	24.2618	24.2677			0.195064
159.8	24.2599	24.2657			0.195104
159.9	24.2714	24.2854			0.186964
160	24.2394	24.2673			0.173064
160.1	24.2293	24.2412			0.189024
160.2	24.2132	24.2323			0.181874
160.3	24.2297	24.2359			0.194754
160.4	24.2278	24.2507			0.177994
160.5	24.2216	24.2239			0.198644
160.6	24.2242	24.2272			0.197924
160.7	24.2121	24.2363			0.176714
160.8	24.2245	24.244			0.181424
160.9	24.2453	24.2587			0.187594
161	24.2472	24.2691			0.179024
161.1	24.2464	24.2765			0.170904
161.2	24.248	24.2869			0.162014
161.3	24.2533	24.2976			0.156714
161.4	24.2626	24.2911			0.172484
161.5	24.2537	24.286			0.168594
161.6	24.2727	24.2683			0.205364
161.7	24.2727	24.2888			0.184804
161.8	24.245	24.2717			0.174244
161.9	24.2529	24.2661			0.187754
162	24.2351	24.2704			0.165634
162.1	24.2366	24.243			0.194534
162.2	24.2199	24.2328			0.188054
162.3	24.2439	24.2555			0.189304
162.4	24.2535	24.2783			0.176174
162.5	24.2453	24.267			0.179184
162.6	24.2422	24.271			0.172214
162.7	24.2512	24.2507			0.201404
162.8	24.259	24.2811			0.178824
162.9	24.2563	24.2853			0.171914
163	24.2295	24.2747			0.155664
163.1	24.2132	24.2551			0.159014
163.2	24.22	24.257			0.163934
163.3	24.2438	24.2659			0.178904
163.4	24.2221	24.2685			0.154484
163.5	24.2424	24.2869			0.156444
163.6	24.251	24.2892			0.162734
163.7	24.2362	24.2859			0.151274
163.8	24.2393	24.2921			0.148074
163.9	24.1994	24.2342			0.166184
164	24.1942	24.242			0.153154
164.1	24.1948	24.2162			0.179494
164.2	24.1737	24.2159			0.158744
164.3	24.1791	24.2284			0.151714
164.4	24.1799	24.2062			0.174634
164.5	24.1804	24.1938			0.187574
164.6	24.1757	24.2018			0.174884
164.7	24.1858	24.2163			0.170374
164.8	24.179	24.2074			0.172564
164.9	24.1743	24.2029			0.172364
165	24.1855	24.2153			0.171184
165.1	24.1748	24.2068			0.168874
165.2	24.1736	24.1883			0.186304
165.3	24.1673	24.2036			0.164694
165.4	24.1661	24.2129			0.154134
165.5	24.1757	24.1968			0.179874
165.6	24.1934	24.2066			0.187734
165.7	24.2015	24.2181			0.184354
165.8	24.2031	24.2129			0.191134
165.9	24.2089	24.2452			0.164594
166	24.2201	24.2568			0.164184
166.1	24.2329	24.2746			0.159174
166.2	24.2371	24.2623			0.175724
166.3	24.2399	24.2618			0.179064
166.4	24.2206	24.2335			0.188004
166.5	24.2095	24.2526			0.157804
166.6	24.2154	24.2609			0.155514
166.7	24.2177	24.2504			0.168274
166.8	24.2158	24.2428			0.173994
166.9	24.2038	24.2481			0.156574
167	24.2067	24.2642			0.143484
167.1	24.2057	24.2589			0.147794
167.2	24.2027	24.2371			0.166544
167.3	24.1902	24.1967			0.194444
167.4	24.1873	24.194			0.194224
167.5	24.1814	24.2074			0.174914
167.6	24.1856	24.2175			0.169004
167.7	24.1733	24.2126			0.161654
167.8	24.2025	24.2319			0.171574
167.9	24.197	24.2423			0.155634
168	24.2439	24.2977			0.147164
168.1	24.2484	24.2906			0.158754
168.2	24.2426	24.2861			0.157464
168.3	24.2535	24.2999			0.154604
168.4	24.2619	24.3087			0.154164
168.5	24.2658	24.32			0.146724
168.6	24.2486	24.3165			0.133014
168.7	24.2482	24.3008			0.148364
168.8	24.2547	24.3018			0.153834
168.9	24.246	24.309			0.137884
169	24.2597	24.3056			0.155084
169.1	24.2714	24.3257			0.146614
169.2	24.2788	24.322			0.157714
169.3	24.2629	24.3037			0.160094
169.4	24.2805	24.3181			0.163294
169.5	24.265	24.2781			0.187854
169.6	24.259	24.2965			0.163464
169.7	24.2587	24.3091			0.150534
169.8	24.2773	24.3395			0.138754
169.9	24.2688	24.3041			0.165554
170	24.2246	24.2529			0.172694
170.1	24.213	24.2599			0.153994
170.2	24.1969	24.2578			0.140014
170.3	24.216	24.2619			0.155034
170.4	24.193	24.2663			0.127714
170.5	24.1986	24.2692			0.130334
170.6	24.2188	24.2657			0.153984
170.7	24.2144	24.2785			0.136814
170.8	24.1856	24.2237			0.162924
170.9	24.1823	24.239			0.144294
171	24.2062	24.2742			0.132984
171.1	24.2096	24.2721			0.138414
171.2	24.218	24.2848			0.134124
171.3	24.2239	24.2781			0.146734
171.4	24.208	24.2511			0.157764
171.5	24.1931	24.2477			0.146364
171.6	24.201	24.2591			0.142814
171.7	24.1922	24.258			0.135144
171.8	24.1982	24.2701			0.129094
171.9	24.2034	24.2664			0.137954
172	24.1763	24.2536			0.123644
172.1	24.1647	24.2246			0.141024
172.2	24.1523	24.2306			0.122684
172.3	24.1667	24.2262			0.141384
172.4	24.1512	24.2247			0.127404
172.5	24.1776	24.2363			0.142304
172.6	24.16	24.2515			0.109424
172.7	24.1544	24.2331			0.122244
172.8	24.1812	24.2511			0.131014
172.9	24.1966	24.2685			0.129034
173	24.2054	24.2722			0.134104
173.1	24.2021	24.2757			0.127354
173.2	24.222	24.2976			0.125344
173.3	24.2134	24.2892			0.125124
173.4	24.1879	24.2809			0.107894
173.5	24.1852	24.2602			0.125894
173.6	24.1899	24.271			0.119874
173.7	24.1955	24.2711			0.125254
173.8	24.1664	24.2586			0.108774
173.9	24.1862	24.2614			0.125794
174	24.1783	24.2694			0.109794
174.1	24.1822	24.2709			0.112274
174.2	24.1852	24.2692			0.116864
174.3	24.2083	24.2835			0.125774
174.4	24.1877	24.2738			0.114914
174.5	24.1634	24.2522			0.112124
174.6	24.1906	24.2553			0.136174
174.7	24.1736	24.2453			0.129304
174.8	24.1761	24.2596			0.117424
174.9	24.1957	24.2685			0.128124
175	24.1907	24.2747			0.116894
175.1	24.1707	24.2578			0.113844
175.2	24.1896	24.264			0.126484
175.3	24.1736	24.2712			0.103424
175.4	24.1767	24.2488			0.128794
175.5	24.1745	24.2573			0.118164
175.6	24.1821	24.265			0.117994
175.7	24.1913	24.2941			0.098104
175.8	24.1896	24.2743			0.116274
175.9	24.195	24.2985			0.097514
176	24.1889	24.2812			0.108594
176.1	24.158	24.2635			0.095444
176.2	24.1405	24.2302			0.111174
176.3	24.1392	24.2035			0.136584
176.4	24.1421	24.2172			0.125884
176.5	24.1549	24.2306			0.125264
176.6	24.1443	24.219			0.126244
176.7	24.1614	24.247			0.115344
176.8	24.1543	24.2508			0.104494
176.9	24.1624	24.2611			0.102284
177	24.1696	24.2449			0.125634
177.1	24.1535	24.2433			0.111224
177.2	24.1511	24.2392			0.112824
177.3	24.1456	24.2556			0.090954
177.4	24.1347	24.237			0.098584
177.5	24.1473	24.2478			0.100434
177.6	24.155	24.2214			0.134624
177.7	24.1692	24.2377			0.132474
177.8	24.2023	24.285			0.118204
177.9	24.1955	24.2822			0.114264
178	24.1811	24.2834			0.098614
178.1	24.1843	24.2849			0.100354
178.2	24.1773	24.2665			0.111684
178.3	24.1658	24.2564			0.110304
178.4	24.153	24.2187			0.135194
178.5	24.1626	24.2332			0.130364
178.6	24.1657	24.2507			0.116024
178.7	24.1809	24.2352			0.146684
178.8	24.1852	24.238			0.148144
178.9	24.1921	24.2521			0.140954
179	24.1891	24.2618			0.128294
179.1	24.1719	24.2718			0.101074
179.2	24.1945	24.2724			0.123064
179.3	24.2068	24.233			0.174764
179.4	24.2117	24.2393			0.173344
179.5	24.2258	24.2655			0.161234
179.6	24.2146	24.2319			0.183684
179.7	24.2076	24.2264			0.182204
179.8	24.2052	24.2317			0.174454
179.9	24.1975	24.2352			0.163294
180.1	24.1991	24.2105			0.189584
180.2	24.1985	24.2229			0.176534
180.3	24.2008	24.2296			0.172154
180.4	24.2168	24.2241			0.193704
180.5	24.2118	24.2146			0.198184
180.6	24.2232	24.2139			0.210334
180.7	24.207	24.2133			0.194724
180.8	24.2256	24.2294			0.197164
180.9	24.2086	24.2189			0.190684
181	24.2287	24.2179			0.211704
181.1	24.2311	24.2405			0.191524
181.2	24.2142	24.2122			0.202954
181.3	24.2124	24.2187			0.194584
181.4	24.1989	24.2206			0.179204
181.5	24.2032	24.217			0.187114
181.6	24.2142	24.2408			0.174424
181.7	24.2166	24.243			0.174574
181.8	24.1974	24.2352			0.163094
181.9	24.183	24.2286			0.155354
182	24.1545	24.2104			0.144974
182.1	24.1707	24.2244			0.147274
182.2	24.1565	24.2295			0.127934
182.3	24.1766	24.2356			0.141944
182.4	24.1787	24.2573			0.122354
182.5	24.182	24.2581			0.124824
182.6	24.1582	24.2645			0.094704
182.7	24.1584	24.27			0.089334
182.8	24.1369	24.247			0.090834
182.9	24.1435	24.2381			0.106304
183	24.1252	24.2323			0.093814
183.1	24.1038	24.2397			0.065044
183.2	24.1152	24.2503			0.065844
183.3	24.1546	24.2695			0.086064
183.4	24.1419	24.2831			0.059694
183.5	24.1033	24.277			0.027234
183.6	24.0722	24.236			0.037134
183.7	24.1005	24.2777			0.023754
183.8	24.1051	24.2791			0.026914
184.1	24.3589	24.2109			0.348964
184.2	24.4263	24.2809			0.346284
184.3	24.4565	24.2852			0.372184
184.4	24.4381	24.279			0.359974
184.5	24.4148	24.2924			0.323264
184.6	24.4256	24.2869			0.339604
184.8	24.4321	24.2841			0.348994
184.8	24.4365	24.2794			0.358074
184.9	24.4362	24.2911			0.346074
185	24.458	24.3194			0.339504
185.1	24.4404	24.3351			0.306244
185.2	24.4429	24.3391			0.304834
185.3	24.4599	24.3641			0.296764
185.5	24.4707	24.3343			0.337364
185.5	24.4702	24.3563			0.314824
185.6	24.4756	24.3708			0.305794
185.8	24.465	24.3602			0.305774
185.8	24.4773	24.3491			0.329164
185.9	24.4805	24.3442			0.337194
186	24.4552	24.3309			0.325264
186.1	24.4676	24.3481			0.320444
186.2	24.4617	24.3539			0.308724
186.3	24.5054	24.4042			0.302154
186.5	24.5224	24.4235			0.299934
186.5	24.5132	24.3979			0.316194
186.6	24.5294	24.4099			0.320434
186.7	24.5047	24.3815			0.324144
186.8	24.4299	24.3403			0.290594
186.9	24.4247	24.3142			0.311444
187	24.4043	24.319			0.286164
187.1	24.4022	24.3074			0.295664
187.2	24.3939	24.2845			0.310294
187.3	24.4041	24.2926			0.312434
187.4	24.3744	24.258			0.317424
187.5	24.3811	24.2667			0.315274
187.6	24.3944	24.2658			0.329574
187.8	24.3949	24.2903			0.305524
187.8	24.3834	24.2802			0.304164
187.9	24.3879	24.286			0.302834
188	24.3883	24.2965			0.292724
188.1	24.4019	24.3234			0.279414
188.2	24.3993	24.3211			0.279124
188.3	24.4406	24.3427			0.298774
188.4	24.4605	24.3724			0.289024
188.5	24.4521	24.3701			0.282854
188.6	24.4455	24.3866			0.259914
188.8	24.4481	24.3913			0.257804
188.8	24.4474	24.3644			0.283924
188.9	24.4406	24.3696			0.271964
189	24.4393	24.3662			0.274024
189.1	24.4658	24.3929			0.273884
189.2	24.4671	24.3881			0.279874
189.3	24.4612	24.3821			0.280024
189.4	24.4349	24.3658			0.270034
189.5	24.4533	24.3947			0.259514
189.6	24.4627	24.3932			0.270414
189.7	24.4635	24.3594			0.305004
189.8	24.4444	24.3762			0.269124
189.9	24.4501	24.3805			0.270524
190	24.4599	24.3957			0.265124
190.1	24.4458	24.3868			0.259924
190.2	24.4455	24.3921			0.254274
190.3	24.4441	24.3837			0.261354
190.5	24.4203	24.361			0.260244
190.5	24.4032	24.3363			0.267834
190.6	24.3928	24.3396			0.254164
190.7	24.385	24.3393			0.246644
190.8	24.3812	24.3546			0.227564
190.9	24.4029	24.3402			0.263624
191	24.405	24.3543			0.251704
191.1	24.4058	24.3538			0.252954
191.2	24.4268	24.3724			0.255354
191.3	24.4173	24.3902			0.228104
191.5	24.4179	24.3803			0.238574
191.5	24.3977	24.361			0.237584
191.6	24.4074	24.3554			0.252944
191.7	24.3931	24.3616			0.232504
191.8	24.3817	24.3308			0.251754
191.9	24.37	24.3429			0.228134
192	24.3915	24.3449			0.247604
192.1	24.4037	24.3616			0.243044
192.2	24.3856	24.3561			0.230434
192.3	24.3709	24.3203			0.251474
192.5	24.4164	24.3797			0.237634
192.5	24.4656	24.4187			0.247854
192.6	24.48	24.4442			0.236714
192.8	24.4495	24.4081			0.242374
192.8	24.4272	24.4023			0.225874
192.9	24.4368	24.4114			0.226354
193	24.4399	24.4021			0.238804
193.2	24.4579	24.4261			0.232724
193.2	24.4802	24.4412			0.239984
193.3	24.4711	24.4634			0.208604
193.5	24.461	24.4485			0.213394
193.5	24.4382	24.4036			0.235534
193.6	24.4362	24.3989			0.238144
193.8	24.4345	24.4406			0.194884
193.8	24.4087	24.4083			0.201334
193.9	24.4034	24.3958			0.208514
194	24.4323	24.42			0.213314
194.1	24.4707	24.4353			0.236284
194.2	24.5012	24.4151			0.287044
194.3	24.5156	24.4147			0.301804
194.4	24.4571	24.3612			0.296864
194.5	24.4213	24.322			0.300244
194.6	24.4149	24.3179			0.297924
194.7	24.4054	24.3111			0.295284
194.8	24.4035	24.3097			0.294764
194.9	24.4047	24.3096			0.296054
195	24.3949	24.3012			0.294594
195.1	24.3985	24.3139			0.285504
195.3	24.4187	24.3304			0.289254
195.3	24.4099	24.3319			0.278924
195.5	24.408	24.3216			0.287394
195.5	24.4343	24.3466			0.288614
195.6	24.426	24.3469			0.280064
195.8	24.3913	24.3142			0.278014
195.8	24.3833	24.3162			0.268054
195.9	24.3883	24.3109			0.278384
196	24.3615	24.3278			0.234594
196.1	24.3788	24.3313			0.248514
196.2	24.3644	24.3385			0.226824
196.3	24.3332	24.3128			0.221374
196.5	24.2779	24.2668			0.212024
196.5	24.2807	24.2725			0.209134
196.6	24.2531	24.2484			0.205614
196.8	24.2558	24.259			0.197744
196.8	24.2548	24.2522			0.203534
196.9	24.2517	24.2576			0.194984
197	24.2331	24.2453			0.188704

## Sheet: fit of data (H2O)
										red chi2=	0.000231
					param a	0.0061		według Origina:		a=	0.0061
		sum of errors	0.0801345		param b	0.026				b=	0.026
										t0=	28
time	corrected temperature increase	FIT	error
30.8	0.027704	0	0.000767511
30.9	0.00870399	0.000609208	6.55256e-05
31	0.018634	0.00121683	0.000303357
31.1	0.013954	0.00182288	0.000147164
31.2	0.025294	0.00242736	0.000522883
31.3	0.00321399	0.00303026	3.37576e-08
31.5	-0.00892601	0.00423138	0.000173117
31.5	-0.000306007	0.00423138	2.05879e-05
31.6	0.000213993	0.0048296	2.13038e-05
31.7	0.010344	0.00542627	2.4184e-05
31.8	0.00494399	0.00602138	1.16077e-06
31.9	0.00580399	0.00661496	6.5766e-07
32	0.00617399	0.00720699	1.06708e-06
32.1	0.020984	0.00779748	0.000173884
32.2	0.019034	0.00838644	0.00011337
32.3	-0.00479601	0.00897387	0.00018961
32.5	-0.013966	0.0101442	0.0005813
32.5	0.00704399	0.0101442	9.61105e-06
32.6	0.031824	0.010727	0.000445082
32.7	0.019784	0.0113084	7.1836e-05
32.8	0.00970399	0.0118882	4.77088e-06
32.9	0.018134	0.0124666	3.21197e-05
33	0.018164	0.0130434	2.62204e-05
33.1	0.00962399	0.0136187	1.5958e-05
33.2	-0.00361601	0.0141926	0.000317146
33.3	0.000813993	0.0147649	0.000194629
33.5	0.00804399	0.0159052	6.17985e-05
33.5	0.023844	0.0159052	6.30245e-05
33.6	0.022904	0.0164731	4.13563e-05
33.7	0.023144	0.0170395	3.72644e-05
33.8	0.016904	0.0176045	4.9071e-07
33.9	0.021504	0.018168	1.11289e-05
34	0.015264	0.01873	1.20134e-05
34.1	0.044184	0.0192906	0.000619681
34.2	0.018504	0.0198497	1.81097e-06
34.3	0.019194	0.0204074	1.47232e-06
34.4	0.050854	0.0209636	0.000893436
34.5	0.042524	0.0215184	0.000441236
34.6	0.018504	0.0220717	1.27286e-05
34.8	0.036964	0.0231741	0.000190162
34.8	0.018254	0.0231741	2.42071e-05
34.9	0.040464	0.0237231	0.000280258
35.1	0.038334	0.0248169	0.000182712
35.1	0.027554	0.0248169	7.49172e-06
35.2	0.052134	0.0253617	0.000716758
35.3	0.035444	0.025905	9.09922e-05
35.5	0.042994	0.0269875	0.000256208
35.5	0.037474	0.0269875	0.000109967
35.6	0.021794	0.0275266	3.2863e-05
35.7	0.043434	0.0280644	0.000236226
35.8	0.036604	0.0286007	6.40529e-05
35.9	0.027864	0.0291356	1.61706e-06
36	0.029954	0.0296692	8.11166e-08
36.1	0.034034	0.0302014	1.46891e-05
36.2	0.025154	0.0307321	3.11157e-05
36.3	0.038684	0.0312615	5.50927e-05
36.5	0.057544	0.0323162	0.000636439
36.5	0.048704	0.0323162	0.000268558
36.6	0.053124	0.0328415	0.000411378
36.8	0.048984	0.033888	0.000227888
36.8	0.042974	0.033888	8.25546e-05
36.9	0.041614	0.0344092	5.19083e-05
37	0.067694	0.0349291	0.00107354
37.1	0.068134	0.0354476	0.0010684
37.2	0.087774	0.0359648	0.00268419
37.3	0.052954	0.0364806	0.000271373
37.5	0.058414	0.0375082	0.000437051
37.5	0.057044	0.0375082	0.000381646
37.6	0.057104	0.03802	0.000364197
37.8	0.076734	0.0390397	0.00142086
37.8	0.076654	0.0390397	0.00141484
37.9	0.057954	0.0395475	0.000338798
38	0.060474	0.040054	0.000416975
38.1	0.062864	0.0405592	0.000497502
38.2	0.059324	0.0410631	0.000333459
38.3	0.079054	0.0415657	0.00140537
38.4	0.069554	0.042067	0.000755535
38.5	0.092164	0.042567	0.00245986
38.6	0.071224	0.0430656	0.000792893
38.8	0.077114	0.0440591	0.00109262
38.8	0.053024	0.0440591	8.0369e-05
38.9	0.055594	0.0445539	0.000121883
39	0.050224	0.0450474	2.67967e-05
39.1	0.055574	0.0455397	0.000100688
39.2	0.083614	0.0460306	0.00141251
39.3	0.069614	0.0465203	0.000533318
39.4	0.078804	0.0470087	0.00101094
39.5	0.085294	0.0474959	0.0014287
39.6	0.065574	0.0479818	0.000309487
39.7	0.058694	0.0484664	0.000104604
39.8	0.039564	0.0489497	8.8092e-05
39.9	0.057744	0.0494318	6.9092e-05
40	0.058024	0.0499127	6.57933e-05
40.1	0.049084	0.0503923	1.71163e-06
40.2	0.056774	0.0508706	3.48495e-05
40.3	0.079364	0.0513478	0.000784909
40.5	0.081424	0.0522983	0.000848307
40.5	0.048394	0.0522983	1.52434e-05
40.6	0.065584	0.0527717	0.000164155
40.8	0.075274	0.0537148	0.000464798
40.8	0.076324	0.0537148	0.000511175
40.9	0.075484	0.0541846	0.000453666
41	0.078824	0.0546531	0.000584234
41.1	0.068254	0.0551204	0.000172492
41.2	0.065044	0.0555864	8.94454e-05
41.3	0.072784	0.0560513	0.000279983
41.5	0.069204	0.0569774	0.000149489
41.5	0.064974	0.0569774	6.3945e-05
41.6	0.061304	0.0574387	1.49406e-05
41.7	0.083854	0.0578988	0.000673675
41.8	0.048054	0.0583576	0.000106165
41.9	0.061534	0.0588153	7.39134e-06
42	0.064074	0.0592718	2.30613e-05
42.1	0.061054	0.0597271	1.7607e-06
42.2	0.054594	0.0601812	3.12169e-05
42.3	0.073214	0.0606341	0.000158253
42.5	0.061564	0.0615365	7.5626e-10
42.5	0.060864	0.0615365	4.52256e-07
42.6	0.053224	0.0619859	7.67712e-05
42.7	0.073414	0.0624342	0.000120557
42.8	0.075744	0.0628813	0.00016545
42.9	0.058304	0.0633272	2.52325e-05
43	0.047984	0.063772	0.00024926
43.1	0.069324	0.0642156	2.6096e-05
43.2	0.064664	0.064658	3.54806e-11
43.3	0.074564	0.0650994	8.95794e-05
43.5	0.097464	0.0659785	0.000991333
43.5	0.081554	0.0659785	0.000242595
43.6	0.066714	0.0664164	8.85417e-08
43.8	0.083594	0.0672888	0.000265859
43.8	0.072524	0.0672888	2.74073e-05
43.9	0.067774	0.0677233	2.57162e-09
44	0.077404	0.0681566	8.55136e-05
44.2	0.090544	0.06902	0.000463283
44.2	0.077544	0.06902	7.26589e-05
44.3	0.074294	0.06945	2.34646e-05
44.5	0.093694	0.0703066	0.00054697
44.5	0.106754	0.0703066	0.00132841
44.6	0.077894	0.0707332	5.12763e-05
44.8	0.068524	0.0715832	9.35887e-06
44.8	0.073044	0.0715832	2.13386e-06
44.9	0.096454	0.0720066	0.000597677
45	0.082594	0.0724288	0.000103331
45.1	0.096504	0.0728499	0.000559515
45.2	0.083204	0.07327	9.86849e-05
45.3	0.097484	0.0736889	0.000566205
46.5	0.101674	0.0786323	0.000530919
46.6	0.078774	0.0790373	6.93506e-08
46.7	0.085644	0.0794413	3.84732e-05
46.8	0.104194	0.0798442	0.00059291
46.9	0.104544	0.0802461	0.000590386
47	0.102694	0.080647	0.000486071
47.1	0.109924	0.0810468	0.000833894
47.2	0.104244	0.0814455	0.00051977
47.3	0.104214	0.0818432	0.00050045
47.4	0.105344	0.0822399	0.000533797
47.5	0.115004	0.0826356	0.00104771
47.6	0.094004	0.0830302	0.000120423
47.8	0.107494	0.0838164	0.000560627
47.8	0.116894	0.0838164	0.00109413
47.9	0.117144	0.084208	0.00108478
48.1	0.116734	0.0849881	0.0010078
48.1	0.105764	0.0849881	0.000431638
48.2	0.076994	0.0853766	7.02683e-05
48.3	0.079614	0.0857641	3.78242e-05
48.4	0.086374	0.0861506	4.98861e-08
48.5	0.093724	0.0865361	5.16651e-05
48.6	0.081294	0.0869207	3.16593e-05
48.8	0.125524	0.0876867	0.00143166
48.8	0.089634	0.0876867	3.79205e-06
48.9	0.102514	0.0880682	0.000208681
49	0.101564	0.0884487	0.00017201
49.1	0.081454	0.0888283	5.43798e-05
49.2	0.112424	0.0892068	0.000539037
49.3	0.113014	0.0895844	0.000548947
49.4	0.106874	0.089961	0.00028605
49.5	0.103684	0.0903366	0.000178153
49.6	0.101224	0.0907112	0.000110518
49.7	0.088924	0.0910849	4.66948e-06
49.8	0.093444	0.0914576	3.94581e-06
49.9	0.090334	0.0918293	2.23598e-06
50.1	0.103534	0.0925699	0.000120212
50.1	0.098414	0.0925699	3.41537e-05
50.2	0.102874	0.0929387	9.87098e-05
50.3	0.114034	0.0933066	0.000429625
50.4	0.076594	0.0936735	0.00029171
50.5	0.089584	0.0940395	1.98515e-05
50.6	0.103934	0.0944045	9.0811e-05
50.7	0.108114	0.0947686	0.0001781
50.8	0.086624	0.0951317	7.23814e-05
50.9	0.095074	0.0954939	1.76325e-07
51	0.090944	0.0958552	2.41195e-05
51.1	0.114744	0.0962155	0.000343307
51.2	0.103414	0.0965748	4.67741e-05
51.3	0.116874	0.0969333	0.000397632
51.4	0.135664	0.0972908	0.0014725
51.5	0.124604	0.0976474	0.00072666
51.6	0.120494	0.098003	0.000505844
51.8	0.094534	0.0987116	1.7452e-05
51.8	0.092104	0.0987116	4.36599e-05
51.9	0.099024	0.0990644	1.63631e-09
52	0.094244	0.0994164	2.6754e-05
52.1	0.106304	0.0997675	4.2726e-05
52.2	0.117444	0.100118	0.000300203
52.3	0.104464	0.100467	1.5977e-05
52.4	0.112784	0.100815	0.000143252
52.5	0.108754	0.101163	5.76288e-05
52.6	0.112734	0.101509	0.000125997
52.7	0.107484	0.101855	3.1688e-05
52.8	0.102144	0.1022	3.08247e-09
52.9	0.091574	0.102543	0.000120327
53.1	0.112534	0.103228	8.65952e-05
53.1	0.095684	0.103228	5.69172e-05
53.2	0.111414	0.10357	6.1536e-05
53.3	0.099784	0.10391	1.70221e-05
53.4	0.104594	0.104249	1.18902e-07
53.5	0.098154	0.104588	4.13924e-05
53.6	0.086454	0.104925	0.00034119
53.7	0.095914	0.105262	8.73866e-05
53.8	0.091954	0.105598	0.000186158
53.9	0.080184	0.105933	0.00066301
54	0.098164	0.106267	6.56604e-05
54.1	0.112024	0.1066	2.94156e-05
54.2	0.128844	0.106933	0.000480101
54.3	0.114054	0.107264	4.60996e-05
54.4	0.116164	0.107595	7.34275e-05
54.5	0.132064	0.107925	0.000582699
54.6	0.125144	0.108254	0.000285279
54.8	0.109244	0.108909	1.12103e-07
54.8	0.102034	0.108909	4.72681e-05
54.9	0.113694	0.109236	1.98774e-05
55	0.103404	0.109561	3.79106e-05
55.1	0.118524	0.109886	7.46172e-05
55.2	0.100304	0.11021	9.81239e-05
55.3	0.115314	0.110533	2.286e-05
55.4	0.107024	0.110855	1.46764e-05
55.5	0.121794	0.111176	0.000112735
55.6	0.123294	0.111497	0.000139172
55.8	0.141334	0.112135	0.000852557
55.8	0.149504	0.112135	0.00139641
55.9	0.136724	0.112453	0.000589059
56	0.122854	0.112771	0.000101674
56.1	0.127414	0.113087	0.000205262
56.2	0.130454	0.113403	0.00029075
56.3	0.141514	0.113717	0.000772653
56.4	0.134244	0.114031	0.000408554
56.5	0.131174	0.114344	0.000283236
56.6	0.140864	0.114657	0.000686823
56.8	0.122404	0.115279	5.07676e-05
56.8	0.135074	0.115279	0.000391848
56.9	0.160894	0.115589	0.00205257
57	0.159254	0.115898	0.00187976
57.1	0.160314	0.116206	0.00194551
57.2	0.130584	0.116514	0.000197978
57.3	0.144454	0.11682	0.000763627
57.4	0.149204	0.117126	0.00102899
57.5	0.142164	0.117431	0.000611714
57.6	0.171694	0.117735	0.00291153
57.8	0.150824	0.118342	0.00105511
57.8	0.126554	0.118342	6.74432e-05
57.9	0.142154	0.118644	0.000552742
58.1	0.150414	0.119245	0.000971505
58.1	0.132624	0.119245	0.000178997
58.2	0.139194	0.119545	0.000386099
58.3	0.148084	0.119843	0.000797532
58.4	0.145884	0.120141	0.000662681
58.5	0.144214	0.120439	0.000565267
58.6	0.129034	0.120735	6.88712e-05
58.7	0.150894	0.121031	0.000891808
58.8	0.149314	0.121326	0.000783341
58.9	0.126534	0.12162	2.41479e-05
59	0.143754	0.121913	0.000477014
59.1	0.153434	0.122206	0.000975188
59.2	0.166324	0.122498	0.00192073
59.3	0.169924	0.122789	0.00222171
59.4	0.160244	0.123079	0.00138121
59.5	0.153674	0.123369	0.000918393
59.6	0.157004	0.123658	0.00111196
59.8	0.128344	0.124233	1.68975e-05
59.8	0.126284	0.124233	4.20519e-06
60.1	0.137004	0.125091	0.00014192
60.1	0.135514	0.125091	0.000108639
60.2	0.162604	0.125375	0.00138597
60.3	0.169504	0.125659	0.00192238
60.4	0.168924	0.125942	0.00184746
60.5	0.159444	0.126224	0.00110356
60.6	0.159564	0.126506	0.00109286
60.8	0.154414	0.127066	0.000747897
60.8	0.176354	0.127066	0.00242928
60.9	0.154894	0.127346	0.000758917
61.1	0.156944	0.127902	0.000843443
61.1	0.137664	0.127902	9.52984e-05
61.2	0.161094	0.128179	0.0010834
61.3	0.165814	0.128455	0.00139567
61.4	0.146114	0.128731	0.000302167
61.5	0.185064	0.129006	0.0031425
61.6	0.185554	0.12928	0.00316674
61.7	0.163094	0.129554	0.00112495
61.8	0.136584	0.129827	4.56634e-05
61.9	0.151044	0.130099	0.000438709
62.1	0.136384	0.130641	3.29855e-05
62.1	0.150734	0.130641	0.000403741
62.2	0.129854	0.130911	1.11658e-06
62.3	0.159764	0.13118	0.000817047
62.4	0.138204	0.131449	4.56361e-05
62.5	0.158314	0.131716	0.000707431
62.6	0.139684	0.131984	5.92958e-05
62.7	0.120184	0.13225	0.000145591
62.8	0.126724	0.132516	3.35464e-05
62.9	0.128524	0.132781	1.81224e-05
63	0.154504	0.133045	0.000460469
63.1	0.146224	0.133309	0.000166792
63.2	0.138204	0.133572	2.14531e-05
63.3	0.159834	0.133835	0.000675967
63.4	0.157414	0.134096	0.000543714
63.5	0.144454	0.134357	0.000101943
63.6	0.151994	0.134618	0.000301937
63.8	0.170154	0.135136	0.00122624
63.8	0.179794	0.135136	0.00199431
63.9	0.152644	0.135395	0.000297542
64.1	0.151624	0.135909	0.000246954
64.1	0.153664	0.135909	0.000315232
64.2	0.164424	0.136166	0.000798542
64.3	0.151854	0.136421	0.000238173
64.4	0.136574	0.136676	1.04304e-08
64.5	0.131784	0.13693	2.64859e-05
64.6	0.134094	0.137184	9.54867e-06
64.8	0.135174	0.137689	6.32734e-06
64.8	0.159634	0.137689	0.000481565
64.9	0.157384	0.137941	0.000378026
65	0.155914	0.138192	0.000314065
65.1	0.141884	0.138442	1.18439e-05
65.2	0.149514	0.138692	0.000117111
65.3	0.148364	0.138941	8.87872e-05
65.4	0.133204	0.13919	3.5829e-05
65.5	0.113544	0.139438	0.000670474
65.6	0.128754	0.139685	0.000119479
65.7	0.149844	0.139931	9.82645e-05
65.8	0.128414	0.140177	0.000138369
65.9	0.144634	0.140422	1.77389e-05
66.1	0.152444	0.140911	0.000133015
66.1	0.154344	0.140911	0.000180452
66.2	0.176894	0.141154	0.00127734
66.3	0.151364	0.141397	9.93457e-05
66.4	0.168164	0.141639	0.000703585
66.5	0.160544	0.14188	0.000348336
66.6	0.161184	0.142121	0.000363396
66.8	0.151474	0.142601	7.87342e-05
66.8	0.178464	0.142601	0.00128617
66.9	0.178814	0.14284	0.00129415
67	0.171124	0.143078	0.000786578
67.1	0.190634	0.143316	0.00223902
67.2	0.153054	0.143553	9.02735e-05
67.3	0.165374	0.143789	0.000465903
67.4	0.168294	0.144025	0.000588982
67.5	0.155114	0.14426	0.000117803
67.6	0.158734	0.144495	0.000202752
67.8	0.140024	0.144962	2.4387e-05
67.8	0.163604	0.144962	0.000347512
67.9	0.138114	0.145195	5.01421e-05
68	0.143854	0.145427	2.47528e-06
68.1	0.160244	0.145659	0.000212725
68.2	0.150484	0.14589	2.1106e-05
68.3	0.167254	0.14612	0.000446635
68.4	0.183414	0.14635	0.00137374
68.5	0.151874	0.146579	2.80345e-05
68.6	0.153874	0.146808	4.99306e-05
68.7	0.163464	0.147036	0.000269884
68.8	0.153064	0.147263	3.36487e-05
68.9	0.162324	0.14749	0.000220045
69.1	0.142424	0.147942	3.04478e-05
69.1	0.156774	0.147942	7.80051e-05
69.2	0.143284	0.148167	2.38438e-05
69.3	0.166984	0.148391	0.000345682
69.4	0.169734	0.148615	0.000445996
69.5	0.164764	0.148839	0.000253616
69.6	0.174754	0.149061	0.000660109
69.7	0.153544	0.149284	1.81513e-05
69.8	0.141954	0.149505	5.70197e-05
69.9	0.167154	0.149726	0.00030373
70	0.168704	0.149947	0.000351841
70.1	0.161834	0.150166	0.000136133
70.2	0.158834	0.150386	7.13738e-05
70.3	0.153574	0.150604	8.81846e-06
70.4	0.158524	0.150823	5.93122e-05
70.5	0.158874	0.15104	6.13695e-05
70.6	0.150354	0.151257	8.15676e-07
70.8	0.156894	0.151689	2.7087e-05
70.8	0.158164	0.151689	4.19193e-05
70.9	0.181104	0.151905	0.000852593
71	0.165054	0.15212	0.000167299
71.1	0.155734	0.152334	1.15614e-05
71.2	0.155054	0.152547	6.28281e-06
71.3	0.160034	0.152761	5.29031e-05
71.4	0.155434	0.152973	6.05607e-06
71.5	0.167254	0.153185	0.000197934
71.7	0.157974	0.153607	1.9067e-05
71.8	0.152884	0.153818	8.71929e-07
71.9	0.161054	0.154028	4.93707e-05
72.1	0.147494	0.154446	4.83239e-05
72.1	0.165814	0.154446	0.000129242
72.2	0.153474	0.154654	1.39172e-06
72.3	0.142124	0.154861	0.00016224
72.4	0.119324	0.155068	0.00127766
72.5	0.137114	0.155275	0.000329821
72.6	0.141564	0.155481	0.000193683
72.7	0.131804	0.155686	0.000570373
72.8	0.136794	0.155891	0.000364712
72.9	0.133804	0.156096	0.000496927
73.1	0.145064	0.156503	0.000130853
73.1	0.149964	0.156503	4.27597e-05
73.2	0.148694	0.156706	6.41909e-05
73.3	0.161194	0.156908	1.83679e-05
73.4	0.163044	0.15711	3.52124e-05
73.5	0.149094	0.157311	6.75232e-05
73.6	0.166484	0.157512	8.04971e-05
73.7	0.166624	0.157712	7.94204e-05
73.8	0.171144	0.157912	0.000175089
73.9	0.173484	0.158111	0.000236328
74.1	0.171784	0.158508	0.000176256
74.1	0.164044	0.158508	3.06491e-05
74.2	0.162644	0.158705	1.55121e-05
74.3	0.170624	0.158903	0.000137392
74.4	0.173924	0.159099	0.000219776
74.5	0.165714	0.159295	4.12003e-05
74.6	0.162864	0.159491	1.13783e-05
74.8	0.147754	0.15988	0.000147051
74.8	0.148444	0.15988	0.000130793
74.9	0.157254	0.160075	7.95536e-06
75.1	0.160404	0.160461	3.26407e-09
75.1	0.181044	0.160461	0.000423654
75.2	0.188314	0.160654	0.000765093
75.3	0.188264	0.160846	0.000751761
75.5	0.171414	0.161228	0.000103748
75.5	0.165884	0.161228	2.16752e-05
75.6	0.176854	0.161419	0.000238242
75.8	0.162684	0.161799	7.84053e-07
75.8	0.169824	0.161799	6.44081e-05
75.9	0.163994	0.161988	4.0256e-06
76.1	0.170094	0.162364	5.97483e-05
76.1	0.147294	0.162364	0.000227114
76.2	0.160464	0.162552	4.35934e-06
76.3	0.147664	0.162739	0.000227256
76.4	0.143684	0.162926	0.000370242
76.5	0.170724	0.163112	5.79454e-05
76.6	0.171254	0.163297	6.33062e-05
76.7	0.151514	0.163483	0.000143249
76.8	0.146314	0.163667	0.000301139
76.9	0.141004	0.163852	0.000522013
77.1	0.139864	0.164219	0.000593147
77.1	0.133434	0.164219	0.000947692
77.2	0.139134	0.164401	0.000638442
77.3	0.168794	0.164584	1.77264e-05
77.4	0.138034	0.164766	0.000714577
77.5	0.159904	0.164947	2.54313e-05
77.6	0.161854	0.165128	1.07181e-05
77.7	0.166234	0.165308	8.56956e-07
77.8	0.172954	0.165488	5.57375e-05
77.9	0.172974	0.165668	5.33814e-05
78.1	0.181644	0.166025	0.000243943
78.1	0.165804	0.166025	4.89911e-08
78.2	0.168044	0.166203	3.38765e-06
78.3	0.168314	0.166381	3.73617e-06
78.4	0.157654	0.166558	7.92859e-05
78.5	0.171194	0.166735	1.98829e-05
78.6	0.169164	0.166911	5.07493e-06
78.8	0.171774	0.167262	2.03547e-05
78.8	0.151804	0.167262	0.000238962
78.9	0.161284	0.167437	3.78628e-05
79	0.179714	0.167612	0.000146465
79.1	0.202944	0.167786	0.00123611
79.2	0.199964	0.167959	0.00102431
79.3	0.190254	0.168132	0.000489369
79.4	0.189444	0.168305	0.00044686
79.5	0.193344	0.168477	0.000618362
79.6	0.171984	0.168649	1.11232e-05
79.8	0.172504	0.168991	1.23412e-05
79.8	0.155154	0.168991	0.000191462
79.9	0.198754	0.169161	0.000875722
80.1	0.179194	0.169501	9.39567e-05
80.1	0.182364	0.169501	0.00016546
80.2	0.182624	0.16967	0.000167807
80.3	0.194924	0.169839	0.000629278
80.4	0.200674	0.170007	0.000940478
80.5	0.182874	0.170175	0.000161276
80.6	0.181214	0.170342	0.000118203
80.8	0.183334	0.170675	0.000160244
80.8	0.171854	0.170675	1.38947e-06
80.9	0.194024	0.170841	0.000537439
81.1	0.170084	0.171172	1.18382e-06
81.1	0.177264	0.171172	3.71121e-05
81.2	0.165734	0.171337	3.13911e-05
81.3	0.180934	0.171501	8.89799e-05
81.4	0.194704	0.171665	0.000530797
81.5	0.163914	0.171828	6.26381e-05
81.6	0.180114	0.171991	6.59757e-05
81.7	0.167294	0.172154	2.36203e-05
81.8	0.175094	0.172316	7.71585e-06
81.9	0.177734	0.172478	2.76253e-05
82.1	0.160724	0.1728	0.000145837
82.1	0.159294	0.1728	0.00018242
82.2	0.172014	0.172961	8.96453e-07
82.3	0.171804	0.173121	1.73424e-06
82.4	0.189734	0.173281	0.000270715
82.5	0.172074	0.17344	1.86554e-06
82.6	0.170304	0.173599	1.0855e-05
82.8	0.189904	0.173915	0.000255643
82.8	0.159504	0.173915	0.000207682
82.9	0.179954	0.174073	3.45888e-05
83.1	0.187344	0.174387	0.00016789
83.1	0.174484	0.174387	9.4517e-09
83.2	0.161354	0.174543	0.000173954
83.3	0.173384	0.174699	1.72964e-06
83.5	0.163944	0.17501	0.000122454
83.5	0.164014	0.17501	0.00012091
83.6	0.176904	0.175165	3.02522e-06
83.7	0.176704	0.175319	1.91807e-06
83.8	0.169844	0.175473	3.16859e-05
83.9	0.166924	0.175627	7.57352e-05
84.1	0.168164	0.175933	6.03502e-05
84.1	0.176524	0.175933	3.49822e-07
84.2	0.171544	0.176085	2.06199e-05
84.3	0.157324	0.176237	0.000357698
84.4	0.174044	0.176388	5.49662e-06
84.5	0.165594	0.17654	0.000119808
84.6	0.190694	0.17669	0.000196099
84.8	0.188994	0.176991	0.000144074
84.8	0.181884	0.176991	2.39423e-05
84.9	0.198134	0.177141	0.000440725
85.1	0.193804	0.177439	0.000267825
85.2	0.176264	0.177587	1.75059e-06
85.2	0.182004	0.177587	1.9509e-05
85.3	0.189754	0.177735	0.000144452
85.4	0.190944	0.177883	0.000170593
85.5	0.175254	0.17803	7.70723e-06
85.6	0.186174	0.178177	6.39501e-05
85.7	0.175384	0.178324	8.64165e-06
85.8	0.174864	0.17847	1.30021e-05
85.9	0.193214	0.178616	0.000213113
86	0.193234	0.178761	0.000209467
86.1	0.194364	0.178906	0.000238948
86.2	0.171884	0.179051	5.13619e-05
86.3	0.177574	0.179195	2.62766e-06
86.4	0.171254	0.179339	6.53658e-05
86.5	0.160604	0.179482	0.000356396
86.6	0.172444	0.179626	5.15754e-05
86.8	0.169074	0.179911	0.000117436
86.8	0.174574	0.179911	2.84815e-05
86.9	0.173964	0.180053	3.70741e-05
87.1	0.175564	0.180336	2.27705e-05
87.1	0.168864	0.180336	0.000131603
87.2	0.184264	0.180477	1.4343e-05
87.3	0.180094	0.180617	2.7391e-07
87.4	0.198084	0.180758	0.000300205
87.5	0.187094	0.180897	3.83975e-05
87.6	0.180604	0.181037	1.87412e-07
87.7	0.165034	0.181176	0.000260565
87.8	0.165264	0.181315	0.000257628
87.9	0.178874	0.181453	6.65226e-06
88.1	0.180484	0.181729	1.54983e-06
88.1	0.190424	0.181729	7.56044e-05
88.2	0.167594	0.181866	0.000203697
88.3	0.174494	0.182003	5.63884e-05
88.4	0.180164	0.18214	3.90392e-06
88.5	0.189534	0.182276	5.26772e-05
88.6	0.183414	0.182412	1.00401e-06
88.7	0.182394	0.182548	2.35776e-08
88.8	0.191004	0.182683	6.92432e-05
88.9	0.166994	0.182818	0.000250386
89.1	0.170744	0.183086	0.000152331
89.1	0.176394	0.183086	4.47862e-05
89.2	0.167124	0.18322	0.000259083
89.3	0.174984	0.183353	7.00486e-05
89.4	0.182854	0.183487	4.002e-07
89.5	0.163794	0.183619	0.000393046
89.6	0.183874	0.183752	1.49346e-08
89.7	0.208214	0.183884	0.000591955
89.8	0.205664	0.184016	0.000468653
89.9	0.193004	0.184147	7.84467e-05
90	0.199804	0.184278	0.000241056
90.1	0.208214	0.184409	0.00056669
90.2	0.176084	0.184539	7.14889e-05
90.3	0.196244	0.184669	0.000133977
90.5	0.160054	0.184928	0.000618725
90.5	0.189354	0.184928	1.95878e-05
90.6	0.206654	0.185057	0.000466422
90.8	0.211134	0.185314	0.00066666
90.8	0.189044	0.185314	1.39111e-05
90.9	0.178624	0.185442	4.64886e-05
91	0.188854	0.18557	1.07851e-05
91.1	0.220324	0.185697	0.00119901
91.2	0.197124	0.185824	0.000127683
91.3	0.185814	0.185951	1.87699e-08
91.4	0.195544	0.186077	8.96171e-05
91.5	0.184564	0.186203	2.68764e-06
91.6	0.153674	0.186329	0.00106636
91.7	0.169684	0.186454	0.000281249
91.8	0.198604	0.18658	0.000144587
91.9	0.183344	0.186704	1.12915e-05
92	0.172204	0.186829	0.000213881
92.1	0.189414	0.186953	6.05766e-06
92.2	0.206784	0.187077	0.000388384
92.3	0.187754	0.1872	3.06949e-07
92.4	0.173374	0.187323	0.000194577
92.5	0.184614	0.187446	8.01961e-06
92.6	0.193584	0.187568	3.61878e-05
92.8	0.199204	0.187812	0.000129769
92.8	0.202374	0.187812	0.000212041
92.9	0.217324	0.187934	0.000863777
93	0.179874	0.188055	6.69308e-05
93.1	0.184914	0.188176	1.06408e-05
93.2	0.186784	0.188297	2.28799e-06
93.3	0.188884	0.188417	2.18198e-07
93.4	0.185204	0.188537	1.11078e-05
93.5	0.167844	0.188656	0.00043316
93.6	0.175744	0.188776	0.000169829
93.7	0.202134	0.188895	0.000175275
93.8	0.183884	0.189014	2.63126e-05
93.9	0.180084	0.189132	8.18661e-05
94	0.184834	0.18925	1.95019e-05
94.1	0.157404	0.189368	0.00102169
94.2	0.174884	0.189485	0.0002132
94.3	0.178954	0.189603	0.000113392
94.4	0.190604	0.189719	7.82437e-07
94.5	0.176964	0.189836	0.000165689
94.6	0.170984	0.189952	0.000359796
94.7	0.192614	0.190068	6.48073e-06
94.8	0.194554	0.190184	1.90974e-05
94.9	0.190214	0.190299	7.27866e-09
95	0.186904	0.190414	1.23228e-05
95.1	0.191554	0.190529	1.0503e-06
95.2	0.186054	0.190644	2.10648e-05
95.3	0.165454	0.190758	0.000640283
95.4	0.190094	0.190872	6.0481e-07
95.5	0.198294	0.190985	5.34174e-05
95.6	0.185014	0.191099	3.7022e-05
95.8	0.177614	0.191324	0.000187972
95.8	0.170564	0.191324	0.000430989
95.9	0.185634	0.191437	3.36711e-05
96	0.180154	0.191549	0.000129842
96.1	0.195784	0.191661	1.70022e-05
96.2	0.210964	0.191772	0.000368326
96.3	0.187154	0.191883	2.23674e-05
96.4	0.200654	0.191994	7.49891e-05
96.5	0.178814	0.192105	0.000176652
96.6	0.189204	0.192215	9.0687e-06
96.8	0.189474	0.192435	8.76951e-06
96.8	0.192704	0.192435	7.21808e-08
96.9	0.199954	0.192545	5.48953e-05
97	0.191674	0.192654	9.606e-07
97.1	0.188774	0.192763	1.59126e-05
97.2	0.191494	0.192872	1.89815e-06
97.3	0.205664	0.19298	0.000160881
97.4	0.192594	0.193088	2.44271e-07
97.5	0.200554	0.193196	5.41392e-05
97.6	0.202164	0.193304	7.85064e-05
97.7	0.196194	0.193411	7.7457e-06
97.8	0.214364	0.193518	0.000434561
97.9	0.196644	0.193625	9.11679e-06
98	0.185984	0.193731	6.00165e-05
98.1	0.188124	0.193837	3.26406e-05
98.2	0.206784	0.193943	0.000164889
98.3	0.209464	0.194049	0.000237632
98.4	0.194454	0.194154	8.99827e-08
98.5	0.195534	0.194259	1.62539e-06
98.6	0.177524	0.194364	0.000283582
98.8	0.189654	0.194573	2.41931e-05
98.8	0.189854	0.194573	2.22656e-05
98.9	0.187234	0.194677	5.53926e-05
99	0.205894	0.19478	0.000123514
99.1	0.214174	0.194884	0.000372113
99.2	0.186814	0.194987	6.67968e-05
99.3	0.190574	0.19509	2.03927e-05
99.4	0.196474	0.195192	1.64233e-06
99.5	0.195784	0.195295	2.39285e-07
99.6	0.215464	0.195397	0.000402687
99.7	0.201114	0.195499	3.15308e-05
99.8	0.202604	0.1956	4.90513e-05
99.9	0.187104	0.195702	7.39195e-05
100	0.209744	0.195803	0.00019436
100.1	0.194644	0.195903	1.58627e-06
100.2	0.216774	0.196004	0.000431393
100.3	0.207674	0.196104	0.000133859
100.4	0.185374	0.196204	0.000117294
100.5	0.227584	0.196304	0.000978439
100.6	0.223124	0.196403	0.000713987
100.8	0.214994	0.196602	0.000338278
100.8	0.210504	0.196602	0.000193275
100.9	0.200814	0.1967	1.6922e-05
101	0.197704	0.196799	8.19358e-07
101.1	0.209614	0.196897	0.000161722
101.2	0.203304	0.196995	3.98041e-05
101.3	0.211754	0.197093	0.000214956
101.4	0.227224	0.19719	0.000902037
101.5	0.219674	0.197287	0.000501167
101.6	0.205144	0.197384	6.02149e-05
101.7	0.203684	0.197481	3.8479e-05
101.8	0.205404	0.197577	6.12576e-05
101.9	0.230534	0.197673	0.00107982
102	0.215564	0.197769	0.000316649
102.1	0.226054	0.197865	0.000794617
102.2	0.214434	0.19796	0.000271377
102.3	0.208914	0.198056	0.000117904
102.4	0.211724	0.198151	0.000184238
102.5	0.218984	0.198245	0.000430095
102.6	0.200244	0.19834	3.62631e-06
102.8	0.213974	0.198528	0.000238583
102.8	0.214384	0.198528	0.000251417
102.9	0.198494	0.198622	1.62722e-08
103	0.199054	0.198715	1.14904e-07
103.1	0.199084	0.198808	7.60411e-08
103.2	0.214684	0.198901	0.000249096
103.3	0.218994	0.198994	0.000400002
103.4	0.210894	0.199086	0.000139418
103.5	0.245364	0.199179	0.00213308
103.6	0.247044	0.199271	0.00228229
103.8	0.224714	0.199454	0.000638066
103.8	0.207364	0.199454	6.25675e-05
103.9	0.214294	0.199545	0.000217523
104	0.206184	0.199636	4.2871e-05
104.1	0.222214	0.199727	0.000505655
104.2	0.216384	0.199818	0.000274438
104.3	0.207514	0.199908	5.78485e-05
104.4	0.216914	0.199998	0.000286141
104.5	0.223434	0.200088	0.000545027
104.6	0.221724	0.200178	0.000464237
104.7	0.225524	0.200267	0.000637903
104.8	0.213384	0.200356	0.000169717
104.9	0.205454	0.200445	2.5086e-05
105	0.228424	0.200534	0.000777844
105.1	0.222154	0.200623	0.0004636
105.2	0.237384	0.200711	0.00134492
105.3	0.220564	0.200799	0.000390658
105.4	0.213244	0.200887	0.000152702
105.5	0.237074	0.200974	0.00130319
105.6	0.230464	0.201062	0.000864496
105.8	0.214844	0.201236	0.000185186
105.8	0.188704	0.201236	0.000157044
105.9	0.209584	0.201322	6.82544e-05
106	0.222874	0.201409	0.000460754
106.1	0.233064	0.201495	0.000996598
106.2	0.223154	0.201581	0.000465392
106.3	0.223644	0.201667	0.000482996
106.5	0.223174	0.201838	0.000455237
106.5	0.215304	0.201838	0.000181341
106.6	0.228964	0.201923	0.000731225
106.8	0.228144	0.202092	0.000678686
106.8	0.218424	0.202092	0.000266721
106.9	0.246104	0.202177	0.0019296
107	0.240234	0.202261	0.00144194
107.1	0.233094	0.202345	0.000945496
107.2	0.221544	0.202429	0.000365388
107.3	0.211714	0.202512	8.46684e-05
107.4	0.227104	0.202596	0.000600651
107.5	0.226074	0.202679	0.000547328
107.6	0.225414	0.202762	0.000513118
107.7	0.234354	0.202845	0.000992843
107.8	0.252534	0.202927	0.00246085
107.9	0.245734	0.203009	0.00182539
108	0.211344	0.203091	6.81047e-05
108.1	0.208784	0.203173	3.148e-05
108.2	0.234644	0.203255	0.000985273
108.3	0.250214	0.203336	0.00219751
108.4	0.239764	0.203418	0.00132106
108.5	0.241754	0.203499	0.00146348
108.6	0.231804	0.203579	0.000796628
108.7	0.227434	0.20366	0.000565204
108.8	0.214084	0.20374	0.000106991
108.9	0.220364	0.203821	0.000273686
109	0.225644	0.2039	0.00047278
109.1	0.222614	0.20398	0.000347216
109.2	0.201424	0.20406	6.94747e-06
109.3	0.191444	0.204139	0.000161167
109.5	0.198154	0.204297	3.77391e-05
109.5	0.209744	0.204297	2.96675e-05
109.6	0.215114	0.204376	0.000115306
109.7	0.205414	0.204454	9.20722e-07
109.8	0.190424	0.204533	0.000199058
109.9	0.224534	0.204611	0.00039693
110	0.217864	0.204689	0.000173586
110.1	0.221764	0.204766	0.000288915
110.2	0.215674	0.204844	0.000117289
110.3	0.225174	0.204921	0.000410171
110.4	0.232704	0.204998	0.000767599
110.5	0.232644	0.205075	0.000760032
110.6	0.226984	0.205152	0.000476635
110.8	0.235154	0.205305	0.000890972
110.8	0.249174	0.205305	0.0019245
110.9	0.231234	0.205381	0.00066838
111	0.221724	0.205457	0.00026462
111.1	0.203064	0.205533	6.09386e-06
111.2	0.218804	0.205608	0.000174132
111.3	0.238484	0.205683	0.00107588
111.4	0.213994	0.205759	6.78228e-05
111.5	0.207094	0.205833	1.58894e-06
111.6	0.230514	0.205908	0.000605445
111.7	0.217184	0.205983	0.000125468
111.8	0.220924	0.206057	0.000221025
111.9	0.222864	0.206131	0.000279985
112	0.236914	0.206205	0.00094303
112.1	0.229944	0.206279	0.000560033
112.2	0.236414	0.206353	0.00090369
112.3	0.237914	0.206426	0.000991497
112.4	0.241014	0.206499	0.00119128
112.5	0.229604	0.206572	0.000530466
112.6	0.212574	0.206645	3.51534e-05
112.7	0.225614	0.206718	0.000357074
112.8	0.220814	0.20679	0.000196671
112.9	0.198534	0.206862	6.93605e-05
113	0.215724	0.206934	7.72578e-05
113.1	0.226054	0.207006	0.000362817
113.2	0.229304	0.207078	0.000493998
113.3	0.196284	0.207149	0.000118058
113.5	0.217184	0.207292	9.7854e-05
113.5	0.194054	0.207292	0.000175242
113.6	0.235934	0.207363	0.000816312
113.7	0.218484	0.207434	0.000122111
113.8	0.226284	0.207504	0.000352682
113.9	0.232604	0.207575	0.000626472
114	0.209904	0.207645	5.10404e-06
114.1	0.243784	0.207715	0.00130099
114.2	0.231864	0.207785	0.000579814
114.3	0.242654	0.207854	0.00121102
114.4	0.248534	0.207924	0.00164919
114.5	0.243534	0.207993	0.00126315
114.6	0.231924	0.208062	0.000569382
114.8	0.231114	0.2082	0.000525052
114.8	0.225634	0.2082	0.000303945
114.9	0.223794	0.208269	0.000241039
115	0.247964	0.208337	0.0015703
115.1	0.214174	0.208405	3.32788e-05
115.2	0.206484	0.208473	3.95723e-06
115.3	0.219224	0.208541	0.000114123
115.4	0.241694	0.208609	0.00109463
115.5	0.228314	0.208676	0.000385636
115.6	0.232264	0.208744	0.000553202
115.8	0.215864	0.208878	4.88052e-05
115.9	0.222584	0.208945	0.000186029
115.9	0.218094	0.208945	8.37086e-05
116	0.224054	0.209011	0.000226279
116.1	0.237194	0.209078	0.000790515
116.2	0.248844	0.209144	0.00157607
116.3	0.239964	0.20921	0.000945787
116.4	0.231304	0.209276	0.000485219
116.5	0.257024	0.209342	0.00227356
116.6	0.253784	0.209408	0.00196925
116.7	0.228274	0.209473	0.00035347
116.8	0.218714	0.209538	8.41901e-05
116.9	0.223204	0.209604	0.000184971
117	0.224594	0.209669	0.000222769
117.1	0.232554	0.209733	0.000520783
117.2	0.236224	0.209798	0.000698337
117.3	0.240904	0.209862	0.000963583
117.5	0.236364	0.209991	0.000695548
117.5	0.245334	0.209991	0.00124915
117.6	0.216264	0.210055	3.85555e-05
117.7	0.227244	0.210118	0.000293284
117.8	0.200684	0.210182	9.02135e-05
118	0.227644	0.210309	0.000300509
118.1	0.229194	0.210372	0.000354271
118.2	0.217444	0.210435	4.91279e-05
118.3	0.194394	0.210498	0.000259328
118.5	0.215914	0.210623	2.79974e-05
118.5	0.203394	0.210623	5.22547e-05
118.6	0.221284	0.210685	0.000112338
118.8	0.206834	0.210809	1.58019e-05
118.8	0.221894	0.210809	0.000122874
118.9	0.234634	0.210871	0.000564681
119	0.221754	0.210933	0.000117102
119.1	0.228144	0.210994	0.000294118
119.2	0.223954	0.211055	0.000166372
119.3	0.227914	0.211117	0.000282151
119.4	0.221184	0.211178	0.000100127
119.5	0.237494	0.211239	0.000689351
119.6	0.233164	0.211299	0.000478069
119.8	0.205024	0.21142	4.09106e-05
119.8	0.226784	0.21142	0.000236048
119.9	0.232924	0.21148	0.000459829
120	0.232744	0.21154	0.000449591
120.1	0.221534	0.2116	9.86772e-05
120.2	0.221484	0.21166	9.65086e-05
120.3	0.218504	0.21172	4.60263e-05
120.4	0.220824	0.211779	8.18088e-05
120.5	0.247134	0.211838	0.00124577
120.6	0.222444	0.211898	0.000111226
120.8	0.227164	0.212015	0.000229479
120.8	0.224624	0.212015	0.000158976
120.9	0.231164	0.212074	0.000364423
121	0.206294	0.212133	3.409e-05
121.1	0.213104	0.212191	8.33497e-07
121.2	0.220804	0.212249	7.31835e-05
121.3	0.218524	0.212307	3.86468e-05
121.5	0.249704	0.212423	0.00138987
121.5	0.226164	0.212423	0.000188814
121.6	0.226194	0.212481	0.000188055
121.7	0.230664	0.212538	0.000328547
121.8	0.220174	0.212595	5.74341e-05
121.9	0.213604	0.212653	9.05069e-07
122	0.224784	0.21271	0.000145789
122.1	0.226474	0.212767	0.000187894
122.2	0.239434	0.212823	0.00070813
122.3	0.231704	0.21288	0.000354348
122.4	0.242014	0.212936	0.000845512
122.5	0.248044	0.212993	0.0012286
122.6	0.231604	0.213049	0.000344297
122.7	0.231464	0.213105	0.000337062
122.8	0.230294	0.213161	0.000293553
122.9	0.220944	0.213216	5.9717e-05
123	0.229854	0.213272	0.000274967
123.1	0.229264	0.213327	0.000253978
123.2	0.227944	0.213383	0.000212035
123.3	0.226814	0.213438	0.000178925
123.4	0.246724	0.213493	0.00110432
123.5	0.229554	0.213548	0.000256206
123.6	0.243764	0.213602	0.000909731
123.8	0.223874	0.213711	0.000103282
123.8	0.226834	0.213711	0.000172207
123.9	0.226964	0.213766	0.0001742
124	0.239554	0.21382	0.000662256
124.1	0.225774	0.213874	0.000141618
124.2	0.217474	0.213928	1.25775e-05
124.3	0.243164	0.213981	0.000851633
124.4	0.238754	0.214035	0.000611038
124.5	0.237354	0.214088	0.000541295
124.6	0.237184	0.214142	0.000530954
124.7	0.227734	0.214195	0.000183312
124.8	0.236264	0.214248	0.000484715
124.9	0.218144	0.214301	1.47714e-05
125	0.224644	0.214353	0.000105897
125.1	0.231074	0.214406	0.000277822
125.2	0.224054	0.214458	9.20741e-05
125.3	0.220794	0.214511	3.94784e-05
125.4	0.228394	0.214563	0.000191296
125.5	0.197644	0.214615	0.000288018
125.6	0.195454	0.214667	0.00036914
125.8	0.223724	0.21477	8.01655e-05
125.8	0.223544	0.21477	7.69746e-05
125.9	0.216254	0.214822	2.05059e-06
126	0.219234	0.214873	1.90148e-05
126.1	0.213804	0.214925	1.2559e-06
126.2	0.214604	0.214976	1.38235e-07
126.3	0.221274	0.215027	3.90276e-05
126.4	0.220304	0.215078	2.73146e-05
126.5	0.210694	0.215128	1.96638e-05
126.6	0.218734	0.215179	1.26381e-05
126.7	0.209534	0.215229	3.24383e-05
126.8	0.185764	0.21528	0.000871182
126.9	0.191004	0.21533	0.000591755
127	0.223534	0.21538	6.64863e-05
127.1	0.218044	0.21543	6.83283e-06
127.2	0.210474	0.21548	2.50585e-05
127.3	0.221684	0.21553	3.78774e-05
127.4	0.222824	0.215579	5.24887e-05
127.5	0.231444	0.215629	0.000250129
127.6	0.216474	0.215678	6.33892e-07
127.8	0.220834	0.215776	2.55829e-05
127.8	0.231354	0.215776	0.000242673
127.9	0.221154	0.215825	2.83986e-05
128	0.219414	0.215874	1.25333e-05
128.1	0.215384	0.215922	2.89898e-07
128.2	0.225264	0.215971	8.63606e-05
128.3	0.216704	0.216019	4.68714e-07
128.4	0.199204	0.216068	0.000284383
128.5	0.198964	0.216116	0.000294185
128.6	0.215004	0.216164	1.34527e-06
128.7	0.226334	0.216212	0.00010246
128.8	0.225214	0.21626	8.01821e-05
128.9	0.205934	0.216307	0.000107604
129	0.209824	0.216355	4.26508e-05
129.1	0.208584	0.216402	6.11239e-05
129.2	0.212504	0.216449	1.55667e-05
129.3	0.233954	0.216497	0.000304759
129.4	0.220434	0.216544	1.51345e-05
129.5	0.205044	0.216591	0.000133324
129.6	0.211744	0.216637	2.39455e-05
129.7	0.216154	0.216684	2.81002e-07
129.8	0.210714	0.216731	3.62002e-05
129.9	0.198334	0.216777	0.000340148
130	0.228674	0.216823	0.000140436
130.1	0.220554	0.21687	1.35747e-05
130.2	0.222934	0.216916	3.622e-05
130.3	0.228934	0.216962	0.000143337
130.4	0.220494	0.217007	1.21557e-05
130.5	0.233564	0.217053	0.000272606
130.6	0.222854	0.217099	3.31221e-05
130.7	0.211364	0.217144	3.34119e-05
130.8	0.225854	0.21719	7.50707e-05
130.9	0.215664	0.217235	2.46778e-06
131	0.221154	0.21728	1.50075e-05
131.1	0.226544	0.217325	8.49889e-05
131.2	0.232124	0.21737	0.000217682
131.3	0.214184	0.217415	1.04377e-05
131.4	0.226334	0.217459	7.87585e-05
131.5	0.205214	0.217504	0.000151043
131.6	0.205894	0.217548	0.000135825
131.7	0.226674	0.217593	8.24701e-05
131.8	0.244774	0.217637	0.000736422
131.9	0.217434	0.217681	6.1001e-08
132	0.225574	0.217725	6.16075e-05
132.1	0.225264	0.217769	5.61778e-05
132.2	0.233074	0.217813	0.000232912
132.3	0.235494	0.217856	0.000311092
132.5	0.221314	0.217943	1.13629e-05
132.5	0.219874	0.217943	3.72833e-06
132.6	0.225014	0.217986	4.93871e-05
132.7	0.236644	0.21803	0.000346497
132.8	0.252794	0.218073	0.00120557
132.9	0.219684	0.218116	2.45987e-06
133	0.215224	0.218158	8.61098e-06
133.1	0.221174	0.218201	8.83766e-06
133.2	0.214624	0.218244	1.3103e-05
133.3	0.224044	0.218286	3.3151e-05
133.4	0.222524	0.218329	1.76004e-05
133.5	0.242384	0.218371	0.000576624
133.6	0.244664	0.218413	0.000689105
133.8	0.227224	0.218497	7.61567e-05
133.8	0.236354	0.218497	0.000318865
133.9	0.225444	0.218539	4.76781e-05
134	0.222594	0.218581	1.61057e-05
134.1	0.200734	0.218622	0.000319997
134.2	0.218004	0.218664	4.3557e-07
134.3	0.213564	0.218705	2.6434e-05
134.5	0.212594	0.218788	3.83646e-05
134.5	0.225174	0.218788	4.07821e-05
134.6	0.216054	0.218829	7.70069e-06
134.7	0.242004	0.21887	0.000535182
134.8	0.226134	0.218911	5.21733e-05
134.9	0.235754	0.218952	0.000282318
135	0.234104	0.218992	0.000228362
135.1	0.211194	0.219033	6.14485e-05
135.2	0.221084	0.219073	4.04264e-06
135.3	0.221424	0.219114	5.33737e-06
135.4	0.233074	0.219154	0.000193767
135.5	0.229474	0.219194	0.000105676
135.6	0.223804	0.219234	2.08834e-05
135.8	0.236244	0.219314	0.000286627
135.8	0.238814	0.219314	0.000380252
135.9	0.226784	0.219354	5.52097e-05
136	0.216484	0.219393	8.46405e-06
136.1	0.222654	0.219433	1.03759e-05
136.2	0.216024	0.219472	1.18905e-05
136.3	0.213334	0.219512	3.81624e-05
136.4	0.229534	0.219551	9.96644e-05
136.5	0.213054	0.21959	4.27181e-05
136.6	0.228004	0.219629	7.01419e-05
136.8	0.201864	0.219707	0.00031836
136.8	0.213424	0.219707	3.94717e-05
136.9	0.195364	0.219745	0.000594451
137	0.204834	0.219784	0.000223502
137.1	0.222924	0.219822	9.61937e-06
137.2	0.218344	0.219861	2.30099e-06
137.3	0.230524	0.219899	0.000112886
137.4	0.219564	0.219937	1.39446e-07
137.5	0.210814	0.219976	8.39338e-05
137.6	0.222294	0.220014	5.20044e-06
137.8	0.239334	0.220089	0.000370359
137.8	0.251364	0.220089	0.000978108
137.9	0.225034	0.220127	2.40786e-05
138	0.234994	0.220165	0.00021991
138.1	0.234594	0.220202	0.000207125
138.2	0.239924	0.22024	0.000387477
138.3	0.233254	0.220277	0.000168405
138.4	0.233664	0.220314	0.000178219
138.5	0.238804	0.220351	0.000340503
138.6	0.230164	0.220388	9.55642e-05
138.8	0.227744	0.220462	5.30261e-05
138.8	0.250244	0.220462	0.000886962
138.9	0.250294	0.220499	0.000887751
139	0.232224	0.220535	0.000136621
139.1	0.235094	0.220572	0.000210887
139.2	0.217664	0.220609	8.67024e-06
139.3	0.234284	0.220645	0.000186025
139.4	0.224954	0.220681	1.8257e-05
139.5	0.230354	0.220717	9.28649e-05
139.6	0.234474	0.220753	0.000188254
139.7	0.227064	0.220789	3.93701e-05
139.8	0.216064	0.220825	2.26703e-05
139.9	0.215244	0.220861	3.15523e-05
140	0.198634	0.220897	0.000495635
140.1	0.212224	0.220932	7.58377e-05
140.3	0.212634	0.221003	7.00477e-05
140.3	0.214524	0.221003	4.19833e-05
140.5	0.208564	0.221074	0.000156501
140.5	0.239914	0.221074	0.000354944
140.6	0.236814	0.221109	0.00024664
140.7	0.244324	0.221144	0.000537299
140.8	0.227804	0.221179	4.38872e-05
140.9	0.228324	0.221214	5.055e-05
141	0.223584	0.221249	5.45248e-06
141.1	0.190924	0.221284	0.000921709
141.2	0.211564	0.221318	9.51458e-05
141.3	0.239514	0.221353	0.000329829
141.5	0.231834	0.221422	0.000108418
141.5	0.235214	0.221422	0.000190231
141.6	0.213864	0.221456	5.76361e-05
141.8	0.241614	0.221524	0.000403604
141.8	0.235914	0.221524	0.000207069
141.9	0.237844	0.221558	0.000265231
142	0.263934	0.221592	0.00179285
142.1	0.238854	0.221626	0.00029681
142.2	0.227614	0.22166	3.54556e-05
142.3	0.226274	0.221693	2.09839e-05
142.4	0.208304	0.221727	0.00018017
142.5	0.216974	0.22176	2.29077e-05
142.6	0.217404	0.221794	1.92684e-05
142.7	0.223494	0.221827	2.7793e-06
142.8	0.233074	0.22186	0.000125752
142.9	0.223504	0.221893	2.59466e-06
143	0.209644	0.221926	0.000150853
143.1	0.195374	0.221959	0.000706772
143.2	0.207734	0.221992	0.000203292
143.3	0.221454	0.222025	3.25846e-07
143.4	0.237924	0.222058	0.000251745
143.5	0.237364	0.22209	0.000233291
143.6	0.238684	0.222123	0.000274278
143.8	0.226654	0.222187	1.99501e-05
143.8	0.220924	0.222187	1.5963e-06
143.9	0.241814	0.22222	0.000383936
144	0.237934	0.222252	0.000245928
144.1	0.251304	0.222284	0.00084216
144.2	0.241854	0.222316	0.000381732
144.3	0.234244	0.222348	0.000141516
144.5	0.223874	0.222412	2.13864e-06
144.5	0.254014	0.222412	0.000998712
144.6	0.241374	0.222443	0.000358372
144.7	0.227044	0.222475	2.08768e-05
144.8	0.223584	0.222506	1.1612e-06
144.9	0.237814	0.222538	0.000233361
145	0.234354	0.222569	0.000138881
145.1	0.219624	0.2226	8.8595e-06
145.2	0.244494	0.222632	0.000477961
145.4	0.239654	0.222694	0.000287647
145.4	0.212144	0.222694	0.000111299
145.5	0.211464	0.222725	0.000126806
145.6	0.228554	0.222756	3.36206e-05
145.8	0.242374	0.222817	0.000382469
145.8	0.236164	0.222817	0.000178137
145.9	0.234674	0.222848	0.000139859
146	0.232414	0.222878	9.09281e-05
146.1	0.232384	0.222909	8.97784e-05
146.2	0.239774	0.222939	0.000283409
146.3	0.237704	0.22297	0.000217103
146.4	0.231804	0.223	7.75138e-05
146.5	0.221664	0.22303	1.86588e-06
146.6	0.214364	0.22306	7.56213e-05
146.8	0.230134	0.22312	4.91964e-05
146.8	0.249254	0.22312	0.000682987
146.9	0.219004	0.22315	1.71879e-05
147	0.222694	0.22318	2.35813e-07
147.1	0.216764	0.223209	4.15419e-05
147.2	0.207824	0.223239	0.00023762
147.3	0.235124	0.223268	0.000140554
147.4	0.246224	0.223298	0.000525605
147.5	0.246004	0.223327	0.000514232
147.6	0.235404	0.223357	0.000145139
147.8	0.229974	0.223415	4.30203e-05
147.8	0.233654	0.223415	0.000104837
147.9	0.256784	0.223444	0.00111155
148	0.259044	0.223473	0.00126529
148.1	0.236854	0.223502	0.000178275
148.2	0.218144	0.223531	2.90186e-05
148.3	0.241894	0.22356	0.000336147
148.5	0.232324	0.223617	7.58116e-05
148.5	0.244364	0.223617	0.000430437
148.6	0.253784	0.223646	0.000908325
148.7	0.245844	0.223674	0.000491506
148.8	0.247484	0.223702	0.000565561
148.9	0.236894	0.223731	0.00017327
149	0.248794	0.223759	0.000626748
149.1	0.247954	0.223787	0.000584031
149.2	0.265394	0.223815	0.00172878
149.3	0.267974	0.223843	0.00194751
149.5	0.237624	0.223899	0.000188368
149.5	0.247474	0.223899	0.000555767
149.6	0.276804	0.223927	0.00279596
149.8	0.241714	0.223983	0.000314404
149.8	0.258814	0.223983	0.00121323
149.9	0.251834	0.22401	0.000774166
150	0.241324	0.224038	0.000298816

## Sheet: transmittance
Insert data here
	Sample				Water				sample			reference
time	power behind droplet	reference		time	power behind droplet	reference			mean	mean		mean	mean
0	2.0484e-09	-7.5649e-10		0	4.7914e-06	0.00011118			0.0680842	0.0142673		0.0707721	0.0142885
1	2.0484e-09	-6.3733e-11		1	4.7879e-06	0.0001112
2	1.8065e-09	-8.2908e-11		2	4.7871e-06	0.00011115
3	1.724e-09	-3.1384e-10		3	4.7884e-06	0.00011126			Absorbance
4	2.2648e-10	-2.7746e-11		4	4.7874e-06	0.00011132			0.0161712
5	-2.1938e-11	-2.8685e-10		5	4.789e-06	0.00011121
6	-1.1122e-09	-3.3144e-11		6	4.7874e-06	0.00011121
7	-1.2779e-09	-1.519e-10		7	4.7873e-06	0.00011136
8	-1.3469e-09	6.2493e-07		8	4.7877e-06	0.00011128
9	3.8461e-06	0.0001222		9	4.7868e-06	0.00011118
10	4.8459e-06	0.00013733		10	4.7852e-06	0.00011122
11	4.8419e-06	0.00013739		11	4.7865e-06	0.00011116
12	4.84e-06	0.00013732		12	4.7869e-06	0.00011124
13	4.8371e-06	0.0001374		13	4.7855e-06	0.0001111
14	4.8425e-06	0.00013695		14	4.7863e-06	0.00011115
15	4.833e-06	0.000137		15	4.7858e-06	0.00011116
16	4.8472e-06	0.00013728		16	4.7846e-06	0.00011117
17	4.8389e-06	0.00013687		17	4.7854e-06	0.00011126
18	4.8318e-06	0.00013689		18	4.7842e-06	0.00011127
19	4.8434e-06	0.00013681		19	4.785e-06	0.00011115
20	4.8351e-06	0.00013673		20	4.7853e-06	0.00011118
21	4.8389e-06	0.00013681		21	4.785e-06	0.0001112
22	4.8419e-06	0.00013669		22	4.7852e-06	0.00011108
23	4.8355e-06	0.00013666		23	4.7865e-06	0.00011106
24	4.8426e-06	0.00013667		24	4.7862e-06	0.00011101
25	4.8377e-06	0.00013573		25	4.7646e-06	0.00011025
26	4.8094e-06	0.0001297		26	4.4832e-06	0.00010952
27	4.7402e-06	0.00011729		27	4.0724e-06	0.00011136
28	3.7804e-06	0.00010054		28	4.89e-06	0.00010893
29	2.8372e-06	7.4329e-05		29	0.05993	0.0117
30	2.8067e-06	0.00603		30	0.07101	0.01426
31	∞	0.01427		31	0.07101	0.01427
32	0.06851	0.01427		32	0.07101	0.01428
33	0.06834	0.01428		33	0.07104	0.01429
34	0.06828	0.01427		34	0.07105	0.01429
35	0.0683	0.01428		35	0.07102	0.01429
36	0.06827	0.01428		36	0.07101	0.01429
37	0.06827	0.01428		37	0.07099	0.01429
38	0.06828	0.01428		38	0.07099	0.01429
39	0.06827	0.01428		39	0.07098	0.01429
40	0.06823	0.01428		40	0.071	0.01429
41	0.06826	0.01428		41	0.07099	0.01429
42	0.06822	0.01428		42	0.07099	0.0143
43	0.06825	0.01428		43	0.07099	0.0143
44	0.06827	0.01428		44	0.071	0.01432
45	0.06824	0.01428		45	0.07098	0.01431
46	0.06823	0.01428		46	0.07099	0.0143
47	0.0682	0.01428		47	0.071	0.0143
48	0.06819	0.01428		48	0.07102	0.01432
49	0.06823	0.01428		49	0.07103	0.01431
50	0.06825	0.01428		50	0.07101	0.01431
51	0.06823	0.01428		51	0.07101	0.01433
52	0.06819	0.01428		52	0.07101	0.01434
53	0.06818	0.01428		53	0.07099	0.01432
54	0.06822	0.01427		54	0.07099	0.0143
55	0.06817	0.01428		55	0.07099	0.01431
56	0.06824	0.01428		56	0.07099	0.01431
57	0.06823	0.01428		57	0.07094	0.01431
58	0.0682	0.01428		58	0.07091	0.0143
59	0.06822	0.01428		59	0.07091	0.01431
60	0.06822	0.01428		60	0.07088	0.01432
61	0.0682	0.01428		61	0.07084	0.01431
62	0.0682	0.01428		62	0.07085	0.01431
63	0.06821	0.01428		63	0.07082	0.0143
64	0.06811	0.01428		64	0.07083	0.0143
65	0.06812	0.01428		65	0.07081	0.01432
66	0.06816	0.01428		66	0.07085	0.01432
67	0.06814	0.01428		67	0.07084	0.01432
68	0.06815	0.01428		68	0.07084	0.01431
69	0.06812	0.01427		69	0.07084	0.01431
70	0.06808	0.01427		70	0.07084	0.01431
71	0.06809	0.01427		71	0.07084	0.01432
72	0.0681	0.01427		72	0.07084	0.01432
73	0.06809	0.01427		73	0.07086	0.01431
74	0.06811	0.01427		74	0.07086	0.01431
75	0.0681	0.01427		75	0.07083	0.01431
76	0.06808	0.01427		76	0.07087	0.0143
77	0.06805	0.01427		77	0.07085	0.01432
78	0.06802	0.01427		78	0.07083	0.0143
79	0.06803	0.01426		79	0.0708	0.0143
80	0.06798	0.01426		80	0.07079	0.0143
81	0.068	0.01426		81	0.07077	0.01429
82	0.06801	0.01426		82	0.07072	0.01429
83	0.06809	0.01426		83	0.07078	0.01429
84	0.06803	0.01426		84	0.07077	0.0143
85	0.06802	0.01426		85	0.07078	0.01429
86	0.06807	0.01427		86	0.0708	0.01429
87	0.06812	0.01427		87	0.0708	0.01428
88	0.0681	0.01427		88	0.07078	0.01429
89	0.06807	0.01428		89	0.07077	0.01428
90	0.06803	0.01428		90	0.07076	0.01428
91	0.0681	0.01427		91	0.07076	0.01428
92	0.06809	0.01427		92	0.07074	0.01428
93	0.06811	0.01427		93	0.07072	0.01429
94	0.06807	0.01427		94	0.07078	0.01427
95	0.06808	0.01427		95	0.07076	0.01427
96	0.06817	0.01427		96	0.07074	0.01428
97	0.06815	0.01427		97	0.0707	0.01427
98	0.06815	0.01427		98	0.0707	0.01428
99	0.06812	0.01427		99	0.07066	0.01428
100	0.0681	0.01427		100	0.07067	0.01427
101	0.06807	0.01427		101	0.07068	0.01428
102	0.06814	0.01427		102	0.07066	0.01428
103	0.06805	0.01427		103	0.07067	0.01427
104	0.06806	0.01426		104	0.07069	0.01427
105	0.06805	0.01427		105	0.0707	0.01427
106	0.06803	0.01426		106	0.07069	0.01428
107	0.06803	0.01426		107	0.07072	0.01428
108	0.068	0.01426		108	0.0707	0.01427
109	0.06796	0.01426		109	0.07067	0.01428
110	0.06787	0.01426		110	0.07068	0.01428
111	0.06796	0.01426		111	0.07064	0.01427
112	0.06793	0.01426		112	0.07062	0.01427
113	0.06795	0.01426		113	0.07061	0.01427
114	0.06801	0.01425		114	0.0706	0.01427
115	0.06792	0.01426		115	0.07058	0.01428
116	0.06787	0.01425		116	0.07058	0.01428
117	0.06788	0.01425		117	0.07058	0.01428
118	0.06793	0.01425		118	0.07059	0.01427
119	0.06798	0.01425		119	0.07059	0.01427
120	0.06789	0.01425		120	0.0706	0.01425
121	0.06788	0.01425		121	0.07059	0.01427
122	0.06788	0.01425		122	0.07062	0.01427
123	0.06787	0.01426		123	0.07062	0.01427
124	0.06794	0.01426		124	0.07059	0.01426
125	0.06793	0.01426		125	0.07056	0.01427
126	0.06795	0.01426		126	0.07059	0.01427
127	0.06799	0.01425		127	0.07055	0.01427
128	0.06795	0.01425		128	0.07053	0.01426
129	0.06792	0.01425		129	0.07055	0.01426
130	0.06793	0.01425		130	0.07057	0.01426
131	0.0679	0.01425		131	0.07054	0.01426
132	0.06792	0.01425		132	0.07053	0.01427
133	0.06793	0.01425		133	0.07052	0.01426
134	0.06796	0.01425		134	0.07051	0.01426
135	0.068	0.01425		135	0.07052	0.01427
136	0.06804	0.01425		136	0.07056	0.01427
137	0.06803	0.01425		137	0.07057	0.01426
138	0.068	0.01425		138	0.07055	0.01427
139	0.06799	0.01425		139	0.07055	0.01427
140	0.068	0.01425		140	0.07053	0.01426
141	0.06798	0.01425		141	0.07056	0.01426
142	0.06793	0.01425		142	0.07056	0.01427
143	0.06793	0.01425		143	0.07056	0.01427
144	0.0679	0.01425		144	0.07058	0.01427
145	0.06791	0.01425		145	0.07054	0.01428
146	0.06797	0.01425		146	0.07058	0.01427
147	0.06801	0.01425		147	0.07057	0.01427
148	0.06804	0.01426		148	0.07057	0.01427
149	0.06805	0.01426		149	0.0327	0.01427
150	0.06806	0.01426		150	5.0694e-07	5.5329e-07
151	0.0462	0.00403		151	7.4965e-10	2.4613e-09
152	0.00345	6.3889e-08		152	1.3561e-10	-1.316e-10
153	-9.8797e-10	3.2853e-10		153	1.6728e-09	3.9724e-10
154	5.5781e-10	9.1011e-11		154	2.1645e-09	2.4552e-09
155	2.0621e-09	-6.5533e-11		155	2.544e-09	3.918e-09
156	1.6688e-09	8.5613e-11		156	2.7993e-09	3.9612e-09
157	6.4056e-10	1.6658e-10		157	2.9166e-09	3.1191e-09
158	-3.945e-10	6.4021e-11		158	2.6268e-09	3.1947e-09
159	-7.6025e-10	3.1633e-11		159	2.9649e-09	3.6535e-09
160	-8.9137e-10	1.6119e-10		160	3.1512e-09	4.2797e-09
161	4.2668e-10	1.8818e-10		161	1.9828e-09	4.1825e-09
162	-3.3239e-10	2.0437e-10		162	1.8719e-08	1.2415e-08
163	-1.156e-12	7.4817e-11		163	3.5881e-08	3.7688e-08
164	1.8206e-09	4.2429e-11		164	3.1216e-08	5.7915e-08
165	1.0339e-09	2.5835e-10		165	2.7021e-08	4.3712e-08
166	1.862e-09	1.6658e-10		166	2.8463e-08	4.4975e-08
167	8.9593e-10	-1.695e-11		167	2.9277e-08	4.5629e-08
168	6.0903e-11	1.8278e-10		168	2.8836e-08	4.4776e-08
169	9.3044e-10	1.5039e-10		169	2.9319e-08	4.7469e-08
170	5.1637e-10	3.7238e-09		170	2.9615e-08	4.9429e-08
171	6.6856e-09	1.5589e-08		171	3.1485e-08	5.3207e-08
172	4.2635e-09	1.8507e-09		172	3.132e-08	5.3207e-08
173	1.3652e-09	1.7198e-10		173	3.0022e-08	5.3558e-08
174	1.4549e-09	1.004e-11		174	2.8435e-08	5.3164e-08
175	1.8206e-09	3.3932e-10		175	2.3494e-08	4.8878e-08
176	-2.0817e-10	-2.2348e-11		176	2.0375e-08	4.9618e-08
177	-1.4089e-09	-4.9338e-11		177	2.19e-08	4.7804e-08
178	9.7185e-10	1.288e-10		178	2.2604e-08	4.5985e-08
179	-3.6697e-10	-2.7746e-11		179	2.2563e-08	4.6341e-08
180	-1.5299e-10	1.18e-10		180	2.3701e-08	4.4646e-08
181	4.5423e-10	1.18e-10

## Sheet: drop volume
	ellipse parameters
	Major value			3.34	mm
	Minor value			2.86	mm
	estimated droplet volume			114.437	mm3
				11.4437	ug
	drop diameter			2.633	mm

## Sheet: HCE calc
	parameter a		0.0718584	[K/s]
	parameter a0		0.0061	[K/s]
	droplet mass		11.4437	[ug]
	droplet mass		1.14437e-05	[g]
	laser power		0.08911	[W]	insert data from meter (calibration experiment)
	Absorbance		0.0161712	[-]
	HCE		96.5765	[%]
	concentration of sample		0.0239	mg/mL	insert concentration of sample
	optical path		2.633	mm
	eHCE		2.56976	L/(g·cm))
